# Supplementary material for: A synopsis of the scorpion fauna of French Guiana, with description of four new species
Source: Zookeys. 2018 Jun 5;(764):27–90. doi: 10.3897/zookeys.764.25108 (PMC5997737; doi:10.3897/zookeys.764.25108)
Supplement: XML Treatment for Ananteris coineaui [file zookeys.764.25108-treatment1.xml]

<!DOCTYPE tp:taxon-treatment
  PUBLIC "-//TaxonX//DTD Taxonomic Treatment Publishing DTD v0 20100105//EN" "tax-treatment-NSO.dtd">
<tp:taxon-treatment xmlns:tp="http://www.plazi.org/taxpub"><tp:treatment-meta><kwd-group><label>Taxon classification</label><kwd><named-content xmlns:xlink="http://www.w3.org/1999/xlink" content-type="kingdom">Animalia</named-content></kwd><kwd><named-content xmlns:xlink="http://www.w3.org/1999/xlink" content-type="order">Scorpiones</named-content></kwd><kwd><named-content xmlns:xlink="http://www.w3.org/1999/xlink" content-type="family">Buthidae</named-content></kwd></kwd-group><mixed-citation publication-type="journal"><person-group><name><surname>Ythier</surname><given-names>Eric</given-names></name></person-group><article-title>A synopsis of the scorpion fauna of French Guiana, with description of four new species</article-title><source>Zookeys</source><day>5</day><month>6</month><year>2018</year><volume>2018</volume><issue>764</issue><fpage>27</fpage><lpage>90</lpage><pub-id pub-id-type="doi">10.3897/zookeys.764.25108</pub-id></mixed-citation></tp:treatment-meta><tp:nomenclature><tp:taxon-name>
                <tp:taxon-name-part taxon-name-part-type="genus" reg="Ananteris">Ananteris</tp:taxon-name-part>
                <tp:taxon-name-part taxon-name-part-type="species" reg="coineaui">coineaui</tp:taxon-name-part>
              </tp:taxon-name><tp:taxon-authority>Lourenço, 1982</tp:taxon-authority><xref ref-type="fig" rid="F1">Fig. 1</xref></tp:nomenclature><tp:treatment-sec sec-type="References" id="SECID0EZPAE"><title>References.</title><p>
                <xref ref-type="bibr" rid="B16">Lourenço 1982</xref>, <xref ref-type="bibr" rid="B41">Lourenço and Cuellar 1999</xref>, <xref ref-type="bibr" rid="B7">Fet et al. 2000</xref>, <xref ref-type="bibr" rid="B32">Lourenço 2003a</xref>.</p></tp:treatment-sec><tp:treatment-sec sec-type="material" id="SECID0EPQAE"><title>Material.</title><p>Downstream from Saut Pararé on Arataye river, Approuague tributary, one female (holotype), MNHNRS8504, J.P. Gasc coll., IV-V/1979. Right bank of Arataye river, downstream from Saut Pararé, in a palm tree (<italic><tp:taxon-name><tp:taxon-name-part taxon-name-part-type="genus" reg="Astrocaryum">Astrocaryum</tp:taxon-name-part> <tp:taxon-name-part taxon-name-part-type="species" reg="paramaca">paramaca</tp:taxon-name-part></tp:taxon-name></italic>) in forest, two females (paratypes), J.P. Gasc coll., I/1981. Saül, in a palm tree, one female, deposited in the <named-content xmlns:xlink="http://www.w3.org/1999/xlink" content-type="dwc:institutional_code" xlink:type="simple">MNHN</named-content>, W. Lourenço leg.</p></tp:treatment-sec><tp:treatment-sec sec-type="diagnosis" id="SECID0EFRAE"><title>Diagnosis.</title><p>Species of medium to large size compared to the average size of the other species within the genus (32.7 mm in total length for female holotype). General coloration dark yellow with brown to dark brown variegated pigmented zones. Carapace dark yellow with dark brown spots mainly on the anterior edge; lateral and posterior edges with less spots; eyes surrounded by black pigment. Mesosoma dark yellow with confluent brownish spots on all tergites; the VII with a triangular brownish spot; the lateral edges with square spots with the center lighter. Venter yellow ochre to brownish, with dark brown spots on edges of sternites V to VII, especially on the VII. Metasomal segments I to III reddish yellow, IV and V reddish; one triangular brownish spot on I to IV, dorsally. Vesicle reddish yellow, lighter than metasomal segment V; base of aculeus yellowish, tip reddish. Chelicerae yellow with a dark brown spot anteriorly, at the base of fingers; fingers reddish black. Pedipalps dark yellow; femur, patella, and chela strongly marked with dark brown spots; chela almost entirely dark brown; fingers reddish yellow. Legs reddish yellow, with numerous dark brown spots. Carapace with moderately marked granulation; anterior margin almost straight; all furrows moderate to weak. Tergites with moderately marked granulation, similar to that of carapace, better marked posteriorly; median carina well-marked on all tergites. Pectinal tooth count 16–16 to 17–17 in female. Sternites with spiracles linear. Metasomal segments with 10-10-8-8-5 crenulate carinae; intercarinal spaces strongly granular on all segments; segment V rounded. Vesicle with some granulation lateraly; subaculear tooth strongly marked. Pedipalp femur pentacarinate; patella and chela with weak to vestigial carinae; movable fingers with seven linear rows of granules.</p><fig id="F1" position="float" orientation="portrait"><label>Figure 1.</label><caption><p>
                    <italic><tp:taxon-name><tp:taxon-name-part taxon-name-part-type="genus" reg="Ananteris">Ananteris</tp:taxon-name-part> <tp:taxon-name-part taxon-name-part-type="species" reg="coineaui">coineaui</tp:taxon-name-part></tp:taxon-name></italic>, female holotype from Saut Pararé (photo <named-content xmlns:xlink="http://www.w3.org/1999/xlink" content-type="dwc:institutional_code" xlink:type="simple">MNHN</named-content> / E.-A. Leguin).</p></caption><graphic xmlns:xlink="http://www.w3.org/1999/xlink" xlink:href="zookeys-764-027-g001.jpg" position="float" orientation="portrait" xlink:type="simple" id="oo_207890.jpg"/></fig></tp:treatment-sec><ref-list><ref id="B16"><mixed-citation xmlns:xlink="http://www.w3.org/1999/xlink" xlink:type="simple">
          <person-group><name name-style="western"><surname>Lourenço</surname><given-names>WR</given-names></name></person-group> (<year>1982</year>) Révision du genre <italic><tp:taxon-name><tp:taxon-name-part taxon-name-part-type="genus">Ananteris</tp:taxon-name-part></tp:taxon-name></italic> Thorell, 1891 (<tp:taxon-name><tp:taxon-name-part taxon-name-part-type="order">Scorpiones</tp:taxon-name-part></tp:taxon-name>, <tp:taxon-name><tp:taxon-name-part taxon-name-part-type="family">Buthidae</tp:taxon-name-part></tp:taxon-name>) et description de six espèces nouvelles. Bulletin du Muséum national d’Histoire naturelle, Paris, 4e sér. 4 (A1/2): 119–151.</mixed-citation></ref><ref id="B41"><mixed-citation xmlns:xlink="http://www.w3.org/1999/xlink" xlink:type="simple">
          <person-group><name name-style="western"><surname>Lourenço</surname><given-names>WR</given-names></name><name name-style="western"><surname>Cuellar</surname><given-names>O</given-names></name></person-group> (<year>1999</year>) <article-title>A new all-female scorpion and the first probable case of arrhenotoky in scorpions.</article-title> <source>The Journal of Arachnology</source> <volume>27</volume>: <fpage>149</fpage>–<lpage>153</lpage>.</mixed-citation></ref><ref id="B7"><mixed-citation xmlns:xlink="http://www.w3.org/1999/xlink" xlink:type="simple">
          <person-group><name name-style="western"><surname>Fet</surname><given-names>V</given-names></name><name name-style="western"><surname>Sissom</surname><given-names>WD</given-names></name><name name-style="western"><surname>Lowe</surname><given-names>G</given-names></name><name name-style="western"><surname>Braunwalder</surname><given-names>ME</given-names></name></person-group> (<year>2000</year>) <source>Catalog of the Scorpions of the World (1758–1998).</source> <publisher-name>New York</publisher-name>, <publisher-loc>New York Ento-mological Society</publisher-loc>, <size units="page">690 pp</size>.</mixed-citation></ref><ref id="B32"><mixed-citation xmlns:xlink="http://www.w3.org/1999/xlink" xlink:type="simple">
          <person-group><name name-style="western"><surname>Lourenço</surname><given-names>WR</given-names></name></person-group> (<year>2003a</year>) <article-title>The genus <italic><tp:taxon-name><tp:taxon-name-part taxon-name-part-type="genus">Ananteris</tp:taxon-name-part></tp:taxon-name></italic> Thorell (<tp:taxon-name><tp:taxon-name-part taxon-name-part-type="order">Scorpiones</tp:taxon-name-part></tp:taxon-name>, <tp:taxon-name><tp:taxon-name-part taxon-name-part-type="family">Buthidae</tp:taxon-name-part></tp:taxon-name>) in French Guyana.</article-title> <source>Revista Ibérica de Aracnología</source> <volume>7</volume>: <fpage>183</fpage>–<lpage>188</lpage>.</mixed-citation></ref></ref-list></tp:taxon-treatment>
