# Supplementary material for: A synopsis of the scorpion fauna of French Guiana, with description of four new species
Source: Zookeys. 2018 Jun 5;(764):27–90. doi: 10.3897/zookeys.764.25108 (PMC5997737; doi:10.3897/zookeys.764.25108)
Supplement: XML Treatment for Ananteris elisabethae [file zookeys.764.25108-treatment2.xml]

<!DOCTYPE tp:taxon-treatment
  PUBLIC "-//TaxonX//DTD Taxonomic Treatment Publishing DTD v0 20100105//EN" "tax-treatment-NSO.dtd">
<tp:taxon-treatment xmlns:tp="http://www.plazi.org/taxpub"><tp:treatment-meta><kwd-group><label>Taxon classification</label><kwd><named-content xmlns:xlink="http://www.w3.org/1999/xlink" content-type="kingdom">Animalia</named-content></kwd><kwd><named-content xmlns:xlink="http://www.w3.org/1999/xlink" content-type="order">Scorpiones</named-content></kwd><kwd><named-content xmlns:xlink="http://www.w3.org/1999/xlink" content-type="family">Buthidae</named-content></kwd></kwd-group><mixed-citation publication-type="journal"><person-group><name><surname>Ythier</surname><given-names>Eric</given-names></name></person-group><article-title>A synopsis of the scorpion fauna of French Guiana, with description of four new species</article-title><source>Zookeys</source><day>5</day><month>6</month><year>2018</year><volume>2018</volume><issue>764</issue><fpage>27</fpage><lpage>90</lpage><pub-id pub-id-type="doi">10.3897/zookeys.764.25108</pub-id></mixed-citation></tp:treatment-meta><tp:nomenclature><tp:taxon-name>
                <tp:taxon-name-part taxon-name-part-type="genus" reg="Ananteris">Ananteris</tp:taxon-name-part>
                <tp:taxon-name-part taxon-name-part-type="species" reg="elisabethae">elisabethae</tp:taxon-name-part>
              </tp:taxon-name><tp:taxon-authority>Lourenço, 2003</tp:taxon-authority></tp:nomenclature><tp:treatment-sec sec-type="References" id="SECID0EKTAE"><title>References.</title><p>
                <xref ref-type="bibr" rid="B17">Lourenço 1983</xref>, <xref ref-type="bibr" rid="B24">Lourenço 1993</xref>, <xref ref-type="bibr" rid="B32">Lourenço 2003a</xref>, <xref ref-type="bibr" rid="B39">Lourenço 2016b</xref>.</p></tp:treatment-sec><tp:treatment-sec sec-type="material" id="SECID0EAUAE"><title>Material.</title><p>Kourou, in the forest, one male (holotype), MNHNRS8086, mission M. Boulard &amp; P. Pompanon coll., 37/VIII/1975.</p></tp:treatment-sec><tp:treatment-sec sec-type="diagnosis" id="SECID0EFUAE"><title>Diagnosis.</title><p>Species of small size when compared with the average size of the other species of the genus (17.7 mm in total length for male holotype). Generally pale yellow without any spots or pigmented zones on the body and its appendages. Carapace yellowish; only the eyes surrounded by black pigment. Mesosoma yellowish with some pale reddish zones on the posterior edges of tergites. Venter pale yellow. All segments of metasoma yellowish; segment V slightly darker. Vesicle yellowish and aculeus yellowish. Chelicerae and teeth globally yellowish. Pedipalps yellowish overall, including the rows of granules on the dentate margins of the fingers. Legs yellowish. Carapace moderately to weakly granular; anterior margin weakly emarginated; all furrows moderate to weak. Tergites moderate to weakly granular; median carina moderate to weak in all tergites; tergite VII pentacarinate. Pectinal tooth count 16–16 in male. Sternites weakly granular with moderately elongate stigmata; VII with vestigial carinae. Metasomal segments with 10-8-8-8-5 crenulate carinae; intercarinal spaces weakly granular; segment V rounded. Telson elongated and weakly granular with three ventral carinae; the latero-ventral vestigial; aculeus short and moderately curved; subaculear tooth strong and spinoid. Pedipalp femur pentacarinate; patella and chela with a few vestigial carinae; internal aspect of patella with 7–8 spinoid granules; all aspects weakly granular, almost smooth; fixed and movable fingers with six almost linear rows of granules; two small accessory granules present at the base of each row. Leg tarsus with very numerous fine median setae ventrally; tibial spurs strongly developed on legs III and IV.</p></tp:treatment-sec><ref-list><ref id="B17"><mixed-citation xmlns:xlink="http://www.w3.org/1999/xlink" xlink:type="simple">
          <person-group><name name-style="western"><surname>Lourenço</surname><given-names>WR</given-names></name></person-group> (<year>1983</year>) La faune des scorpions de Guyane française. Bulletin du Muséum national d’Histoire naturelle, Paris, 4e sér. 5 (A3): 771–808.</mixed-citation></ref><ref id="B24"><mixed-citation xmlns:xlink="http://www.w3.org/1999/xlink" xlink:type="simple">
          <person-group><name name-style="western"><surname>Lourenço</surname><given-names>WR</given-names></name></person-group> (<year>1993</year>) <article-title>A review of the geographical distribution of the genus <italic><tp:taxon-name><tp:taxon-name-part taxon-name-part-type="genus">Ananteris</tp:taxon-name-part></tp:taxon-name></italic> Thorell (<tp:taxon-name><tp:taxon-name-part taxon-name-part-type="order">Scorpiones</tp:taxon-name-part></tp:taxon-name>: <tp:taxon-name><tp:taxon-name-part taxon-name-part-type="family">Buthidae</tp:taxon-name-part></tp:taxon-name>), with description of a new species.</article-title> <source>Revista de Biologia Tropical</source> <volume>41</volume>(<issue>3</issue>): <fpage>697</fpage>–<lpage>701</lpage>.</mixed-citation></ref><ref id="B32"><mixed-citation xmlns:xlink="http://www.w3.org/1999/xlink" xlink:type="simple">
          <person-group><name name-style="western"><surname>Lourenço</surname><given-names>WR</given-names></name></person-group> (<year>2003a</year>) <article-title>The genus <italic><tp:taxon-name><tp:taxon-name-part taxon-name-part-type="genus">Ananteris</tp:taxon-name-part></tp:taxon-name></italic> Thorell (<tp:taxon-name><tp:taxon-name-part taxon-name-part-type="order">Scorpiones</tp:taxon-name-part></tp:taxon-name>, <tp:taxon-name><tp:taxon-name-part taxon-name-part-type="family">Buthidae</tp:taxon-name-part></tp:taxon-name>) in French Guyana.</article-title> <source>Revista Ibérica de Aracnología</source> <volume>7</volume>: <fpage>183</fpage>–<lpage>188</lpage>.</mixed-citation></ref><ref id="B39"><mixed-citation xmlns:xlink="http://www.w3.org/1999/xlink" xlink:type="simple">
          <person-group><name name-style="western"><surname>Lourenço</surname><given-names>WR</given-names></name></person-group> (<year>2016b</year>) <article-title>Scorpions from the Mitaraka Massif in French Guiana II. Description of one new species of <italic><tp:taxon-name><tp:taxon-name-part taxon-name-part-type="genus">Ananteris</tp:taxon-name-part></tp:taxon-name></italic> Thorell, 1891 (<tp:taxon-name><tp:taxon-name-part taxon-name-part-type="order">Scorpiones</tp:taxon-name-part></tp:taxon-name>: <tp:taxon-name><tp:taxon-name-part taxon-name-part-type="family">Buthidae</tp:taxon-name-part></tp:taxon-name>).</article-title> <source>Comptes Rendus Biologies</source> <volume>339</volume>: <fpage>214</fpage>–<lpage>221</lpage>. <ext-link xlink:type="simple" ext-link-type="doi" xlink:href="10.1016/j.crvi.2016.04.002">https://doi.org/10.1016/j.crvi.2016.04.002</ext-link></mixed-citation></ref></ref-list></tp:taxon-treatment>
