# Supplementary material for: A synopsis of the scorpion fauna of French Guiana, with description of four new species
Source: Zookeys. 2018 Jun 5;(764):27–90. doi: 10.3897/zookeys.764.25108 (PMC5997737; doi:10.3897/zookeys.764.25108)
Supplement: XML Treatment for Ananteris guyanensis [file zookeys.764.25108-treatment3.xml]

<!DOCTYPE tp:taxon-treatment
  PUBLIC "-//TaxonX//DTD Taxonomic Treatment Publishing DTD v0 20100105//EN" "tax-treatment-NSO.dtd">
<tp:taxon-treatment xmlns:tp="http://www.plazi.org/taxpub"><tp:treatment-meta><kwd-group><label>Taxon classification</label><kwd><named-content xmlns:xlink="http://www.w3.org/1999/xlink" content-type="kingdom">Animalia</named-content></kwd><kwd><named-content xmlns:xlink="http://www.w3.org/1999/xlink" content-type="order">Scorpiones</named-content></kwd><kwd><named-content xmlns:xlink="http://www.w3.org/1999/xlink" content-type="family">Buthidae</named-content></kwd></kwd-group><mixed-citation publication-type="journal"><person-group><name><surname>Ythier</surname><given-names>Eric</given-names></name></person-group><article-title>A synopsis of the scorpion fauna of French Guiana, with description of four new species</article-title><source>Zookeys</source><day>5</day><month>6</month><year>2018</year><volume>2018</volume><issue>764</issue><fpage>27</fpage><lpage>90</lpage><pub-id pub-id-type="doi">10.3897/zookeys.764.25108</pub-id></mixed-citation></tp:treatment-meta><tp:nomenclature><tp:taxon-name>
                <tp:taxon-name-part taxon-name-part-type="genus" reg="Ananteris">Ananteris</tp:taxon-name-part>
                <tp:taxon-name-part taxon-name-part-type="species" reg="guyanensis">guyanensis</tp:taxon-name-part>
              </tp:taxon-name><tp:taxon-authority>Lourenço &amp; Monod, 1999</tp:taxon-authority><xref ref-type="fig" rid="F2">Fig. 2</xref></tp:nomenclature><tp:treatment-sec sec-type="References" id="SECID0ESVAE"><title>References.</title><p>
                <xref ref-type="bibr" rid="B44">Lourenço and Monod 1999</xref>, <xref ref-type="bibr" rid="B7">Fet et al. 2000</xref>, <xref ref-type="bibr" rid="B32">Lourenço 2003a</xref>, <xref ref-type="bibr" rid="B39">Lourenço 2016b</xref>.</p></tp:treatment-sec><tp:treatment-sec sec-type="material" id="SECID0EIWAE"><title>Material.</title><p>Saint Eugène, rainforest, in rotten log, one female (holotype), deposited in the <named-content xmlns:xlink="http://www.w3.org/1999/xlink" content-type="dwc:institutional_code" xlink:type="simple">MHNG</named-content>, R. Boistel leg., 15/IV/1998. Mana, near Saut Sabbat, Gîte Angoulème, one male, deposited in the <abbrev xmlns:xlink="http://www.w3.org/1999/xlink" xlink:title="Eric Ythier Private Collection, Romanèche-Thorins, France" id="ABBRID0ETWAE" xlink:type="simple">EYPC</abbrev>, EY0106, J. Chevalier &amp; B. Tan coll., 04/XI/2017. Mana, near Saut Sabbat, Gîte Angoulème, one female, deposited in the <abbrev xmlns:xlink="http://www.w3.org/1999/xlink" content-type="institution" xlink:title="Reserve Naturelle de l’Amana, Awala-Yalimapo, French Guiana, France" id="ABBRID0EXWAE" xlink:type="simple">RNA</abbrev>, J. Chevalier &amp; B. Tan coll., 07/I/2018.</p></tp:treatment-sec><tp:treatment-sec sec-type="diagnosis" id="SECID0E3WAE"><title>Diagnosis.</title><p>Species of medium size when compared with the average size of the other species of the genus, ranging from 25 to 30 mm in total length. General coloration yellowish brown, symmetrically marbled with dark reddish brown, producing an overall spotted appearance. Carapace yellowish brown and heavily spotted; <!--PageBreak-->eyes surrounded with black pigment. Mesosoma yellowish brown with confluent brown stripes and two longitudinal yellowish stripes. Venter yellowish with spots only on sternite VII. Metasomal segments I to V yellowish brown, with numerous brown spots; segments IV and V reddish, darker than the others. Vesicle reddish yellow without spots, but with some darker areas over the carinae. Chelicerae yellowish without variegated spots over their entire surface, and with only a dark thin zone at the base of the fingers; fingers reddish. Pedipalps dark brown with spots on the femur and patella; chelae yellowish; fingers brownish. Legs brownish with fuscous spots. Carapace feebly to moderately granular; anterior margin with a slight median concavity; all furrows moderate to feeble. Tergites moderately granular; median carina moderate to strong in all tergites. Pectinal tooth count 17–16 in female. Sternites almost smooth with moderate elongate stigmata; VII with four vestigial carinae. Metasomal segments with 10-10-10-8-5 crenulate carinae; intercarinal spaces moderately granular; segment V rounded. Telson moderately granular with one ventral carina and with a fairly short and moderately curved aculeus; subaculear tooth strong and spinoid. Pedipalp femur pentacarinate; patella and chelae with a few carinae but moderately crenulate; internal side of patella with only vestigial spinoid granules; all sides moderately to feebly granular; movable fingers with seven oblique rows of granules; only one accessory granule present at the base of each row. Leg tarsus with very numerous fine median setae ventrally; tibial spurs strongly developed on legs III and IV.</p><fig id="F2" position="float" orientation="portrait"><label>Figure 2.</label><caption><p>
                    <italic><tp:taxon-name><tp:taxon-name-part taxon-name-part-type="genus" reg="Ananteris">Ananteris</tp:taxon-name-part> <tp:taxon-name-part taxon-name-part-type="species" reg="guyanensis">guyanensis</tp:taxon-name-part></tp:taxon-name></italic>, female from Saut Sabbat (photo J. Chevalier).</p></caption><graphic xmlns:xlink="http://www.w3.org/1999/xlink" xlink:href="zookeys-764-027-g002.jpg" position="float" orientation="portrait" xlink:type="simple" id="oo_207891.jpg"/></fig></tp:treatment-sec><ref-list><ref id="B44"><mixed-citation xmlns:xlink="http://www.w3.org/1999/xlink" xlink:type="simple">
          <person-group><name name-style="western"><surname>Lourenço</surname><given-names>WR</given-names></name><name name-style="western"><surname>Monod</surname><given-names>L</given-names></name></person-group> (<year>1999</year>) <article-title>A new species of <italic><tp:taxon-name><tp:taxon-name-part taxon-name-part-type="genus">Ananteris</tp:taxon-name-part></tp:taxon-name></italic> Thorell from French Guyana (<tp:taxon-name><tp:taxon-name-part taxon-name-part-type="order">Scorpiones</tp:taxon-name-part></tp:taxon-name>, <tp:taxon-name><tp:taxon-name-part taxon-name-part-type="family">Buthidae</tp:taxon-name-part></tp:taxon-name>).</article-title> <source>Revue suisse de Zoologie</source> <volume>106</volume>(<issue>2</issue>): <fpage>301</fpage>–<lpage>306</lpage>. <ext-link xlink:type="simple" ext-link-type="doi" xlink:href="10.5962/bhl.part.80080">https://doi.org/10.5962/bhl.part.80080</ext-link></mixed-citation></ref><ref id="B7"><mixed-citation xmlns:xlink="http://www.w3.org/1999/xlink" xlink:type="simple">
          <person-group><name name-style="western"><surname>Fet</surname><given-names>V</given-names></name><name name-style="western"><surname>Sissom</surname><given-names>WD</given-names></name><name name-style="western"><surname>Lowe</surname><given-names>G</given-names></name><name name-style="western"><surname>Braunwalder</surname><given-names>ME</given-names></name></person-group> (<year>2000</year>) <source>Catalog of the Scorpions of the World (1758–1998).</source> <publisher-name>New York</publisher-name>, <publisher-loc>New York Ento-mological Society</publisher-loc>, <size units="page">690 pp</size>.</mixed-citation></ref><ref id="B32"><mixed-citation xmlns:xlink="http://www.w3.org/1999/xlink" xlink:type="simple">
          <person-group><name name-style="western"><surname>Lourenço</surname><given-names>WR</given-names></name></person-group> (<year>2003a</year>) <article-title>The genus <italic><tp:taxon-name><tp:taxon-name-part taxon-name-part-type="genus">Ananteris</tp:taxon-name-part></tp:taxon-name></italic> Thorell (<tp:taxon-name><tp:taxon-name-part taxon-name-part-type="order">Scorpiones</tp:taxon-name-part></tp:taxon-name>, <tp:taxon-name><tp:taxon-name-part taxon-name-part-type="family">Buthidae</tp:taxon-name-part></tp:taxon-name>) in French Guyana.</article-title> <source>Revista Ibérica de Aracnología</source> <volume>7</volume>: <fpage>183</fpage>–<lpage>188</lpage>.</mixed-citation></ref><ref id="B39"><mixed-citation xmlns:xlink="http://www.w3.org/1999/xlink" xlink:type="simple">
          <person-group><name name-style="western"><surname>Lourenço</surname><given-names>WR</given-names></name></person-group> (<year>2016b</year>) <article-title>Scorpions from the Mitaraka Massif in French Guiana II. Description of one new species of <italic><tp:taxon-name><tp:taxon-name-part taxon-name-part-type="genus">Ananteris</tp:taxon-name-part></tp:taxon-name></italic> Thorell, 1891 (<tp:taxon-name><tp:taxon-name-part taxon-name-part-type="order">Scorpiones</tp:taxon-name-part></tp:taxon-name>: <tp:taxon-name><tp:taxon-name-part taxon-name-part-type="family">Buthidae</tp:taxon-name-part></tp:taxon-name>).</article-title> <source>Comptes Rendus Biologies</source> <volume>339</volume>: <fpage>214</fpage>–<lpage>221</lpage>. <ext-link xlink:type="simple" ext-link-type="doi" xlink:href="10.1016/j.crvi.2016.04.002">https://doi.org/10.1016/j.crvi.2016.04.002</ext-link></mixed-citation></ref></ref-list></tp:taxon-treatment>
