# Supplementary material for: A synopsis of the scorpion fauna of French Guiana, with description of four new species
Source: Zookeys. 2018 Jun 5;(764):27–90. doi: 10.3897/zookeys.764.25108 (PMC5997737; doi:10.3897/zookeys.764.25108)
Supplement: XML Treatment for Ananteris intermedia [file zookeys.764.25108-treatment4.xml]

<!DOCTYPE tp:taxon-treatment
  PUBLIC "-//TaxonX//DTD Taxonomic Treatment Publishing DTD v0 20100105//EN" "tax-treatment-NSO.dtd">
<tp:taxon-treatment xmlns:tp="http://www.plazi.org/taxpub"><tp:treatment-meta><kwd-group><label>Taxon classification</label><kwd><named-content xmlns:xlink="http://www.w3.org/1999/xlink" content-type="kingdom">Animalia</named-content></kwd><kwd><named-content xmlns:xlink="http://www.w3.org/1999/xlink" content-type="order">Scorpiones</named-content></kwd><kwd><named-content xmlns:xlink="http://www.w3.org/1999/xlink" content-type="family">Buthidae</named-content></kwd></kwd-group><mixed-citation publication-type="journal"><person-group><name><surname>Ythier</surname><given-names>Eric</given-names></name></person-group><article-title>A synopsis of the scorpion fauna of French Guiana, with description of four new species</article-title><source>Zookeys</source><day>5</day><month>6</month><year>2018</year><volume>2018</volume><issue>764</issue><fpage>27</fpage><lpage>90</lpage><pub-id pub-id-type="doi">10.3897/zookeys.764.25108</pub-id></mixed-citation></tp:treatment-meta><tp:nomenclature><tp:taxon-name>
                <tp:taxon-name-part taxon-name-part-type="genus" reg="Ananteris">Ananteris</tp:taxon-name-part>
                <tp:taxon-name-part taxon-name-part-type="species" reg="intermedia">intermedia</tp:taxon-name-part>
              </tp:taxon-name><tp:taxon-authority>Lourenço, 2012</tp:taxon-authority><xref ref-type="fig" rid="F3">Fig. 3</xref></tp:nomenclature><tp:treatment-sec sec-type="References" id="SECID0EEZAE"><title>References.</title><p>
                <xref ref-type="bibr" rid="B36">Lourenço 2012c</xref>.</p></tp:treatment-sec><tp:treatment-sec sec-type="material" id="SECID0EOZAE"><title>Material.</title><p>St. Jean du Maroni, road to Saint Laurent, primary forest, winkler, one male (holotype), deposited in the <named-content xmlns:xlink="http://www.w3.org/1999/xlink" content-type="dwc:institutional_code" xlink:type="simple">MNHN</named-content>, W. Lourenço coll., 12/VI/1987.</p></tp:treatment-sec><tp:treatment-sec sec-type="diagnosis" id="SECID0EZZAE"><title>Diagnosis.</title><p>Very small species when compared with the average size of the other species of the genus (9.3 mm in total length for male holotype). General coloration yellow to pale yellow with carapace and tergites intensely marbled with dark brown spots, producing an overall spotted appearance. Carapace yellow, almost totally covered with brown spots; eyes surrounded by black pigment. Mesosoma yellowish brown with three longitudinal stripes. Venter pale yellow with infuscations only on sternite VII. Metasomal segments I to V yellow to pale yellow, with several brown annular spots distally; segment V with better marked spots. Vesicle yellow without spots; aculeus yellow at the base and reddish at the tip. Chelicerae pale yellow with diffused variegated spots over their entire surface; better marked anteriorly; fingers pale yellow with reddish teeth. Pedipalps pale yellow, only slightly infuscate on the femur and patella; chela paler than patella; fingers pale yellow with the rows of granules slightly reddish. Legs yellow, densely marked with brownish spots. Carapace weakly granular to smooth; anterior margin almost straight; all furrows weak. Tergites weakly granular to smooth; median carina weak in all tergites. Pectines rather long; pectinal tooth count 17–18 in male. Sternites smooth with short semi-oval to round spiracles; VII with a few granulations and vestigial carinae. Metasomal segments with 10-10-8-8-5 weakly crenulate carinae; intercarinal spaces weakly granular to smooth. Telson with a fusiform shape, smooth with one vestigial ventral carina; aculeus moderately long and weakly curved; subaculear tubercle extremely reduced to vestigial. Pedipalps rather short; femur pentacarinate, with carinae weakly marked; patella with a few vestigial carinae; chela smooth; internal side of patella with some vestigial granules; all sides weakly granular, almost smooth; movable fingers with six almost linear rows of granules; two accessory granules present at the base of each row; extremity of movable fingers with three accessory granules. Leg tarsus with very numerous fine median setae ventrally; tibial spurs weakly developed on legs III and IV.</p><fig id="F3" position="float" orientation="portrait"><label>Figure 3.</label><caption><p>
                    <italic><tp:taxon-name><tp:taxon-name-part taxon-name-part-type="genus" reg="Ananteris">Ananteris</tp:taxon-name-part> <tp:taxon-name-part taxon-name-part-type="species" reg="intermedia">intermedia</tp:taxon-name-part></tp:taxon-name></italic>, male holotype from St. Jean du Maroni (photo <named-content xmlns:xlink="http://www.w3.org/1999/xlink" content-type="dwc:institutional_code" xlink:type="simple">MNHN</named-content> / E.-A. Leguin; 2012 Elsevier Masson SAS)</p></caption><graphic xmlns:xlink="http://www.w3.org/1999/xlink" xlink:href="zookeys-764-027-g003.jpg" position="float" orientation="portrait" xlink:type="simple" id="oo_207892.jpg"/></fig></tp:treatment-sec><ref-list><ref id="B36"><mixed-citation xmlns:xlink="http://www.w3.org/1999/xlink" xlink:type="simple">
          <person-group><name name-style="western"><surname>Lourenço</surname><given-names>WR</given-names></name></person-group> (<year>2012c</year>) <article-title>Humiculous scorpions: on the genera <italic><tp:taxon-name><tp:taxon-name-part taxon-name-part-type="genus">Ananteris</tp:taxon-name-part></tp:taxon-name></italic> Thorell, 1891 and <italic><tp:taxon-name><tp:taxon-name-part taxon-name-part-type="genus">Microananteris</tp:taxon-name-part></tp:taxon-name></italic> Lourenço, 2004 (<tp:taxon-name><tp:taxon-name-part taxon-name-part-type="order">Scorpiones</tp:taxon-name-part></tp:taxon-name>: <tp:taxon-name><tp:taxon-name-part taxon-name-part-type="family">Buthidae</tp:taxon-name-part></tp:taxon-name>), with the description of a new species from French Guiana.</article-title> <source>Comptes Rendus Biologies</source> <volume>335</volume>: <fpage>555</fpage>–<lpage>561</lpage>. <ext-link xlink:type="simple" ext-link-type="doi" xlink:href="10.1016/j.crvi.2012.06.005">https://doi.org/10.1016/j.crvi.2012.06.005</ext-link></mixed-citation></ref></ref-list></tp:taxon-treatment>
