# Supplementary material for: A synopsis of the scorpion fauna of French Guiana, with description of four new species
Source: Zookeys. 2018 Jun 5;(764):27–90. doi: 10.3897/zookeys.764.25108 (PMC5997737; doi:10.3897/zookeys.764.25108)
Supplement: XML Treatment for Ananteris sabineae [file zookeys.764.25108-treatment7.xml]

<!DOCTYPE tp:taxon-treatment
  PUBLIC "-//TaxonX//DTD Taxonomic Treatment Publishing DTD v0 20100105//EN" "tax-treatment-NSO.dtd">
<tp:taxon-treatment xmlns:tp="http://www.plazi.org/taxpub"><tp:treatment-meta><kwd-group><label>Taxon classification</label><kwd><named-content xmlns:xlink="http://www.w3.org/1999/xlink" content-type="kingdom">Animalia</named-content></kwd><kwd><named-content xmlns:xlink="http://www.w3.org/1999/xlink" content-type="order">Scorpiones</named-content></kwd><kwd><named-content xmlns:xlink="http://www.w3.org/1999/xlink" content-type="family">Buthidae</named-content></kwd></kwd-group><mixed-citation publication-type="journal"><person-group><name><surname>Ythier</surname><given-names>Eric</given-names></name></person-group><article-title>A synopsis of the scorpion fauna of French Guiana, with description of four new species</article-title><source>Zookeys</source><day>5</day><month>6</month><year>2018</year><volume>2018</volume><issue>764</issue><fpage>27</fpage><lpage>90</lpage><pub-id pub-id-type="doi">10.3897/zookeys.764.25108</pub-id></mixed-citation></tp:treatment-meta><tp:nomenclature><tp:taxon-name>
                <tp:taxon-name-part taxon-name-part-type="genus" reg="Ananteris">Ananteris</tp:taxon-name-part>
                <tp:taxon-name-part taxon-name-part-type="species" reg="sabineae">sabineae</tp:taxon-name-part>
              </tp:taxon-name><tp:taxon-authority>Lourenço, 2001</tp:taxon-authority><xref ref-type="fig" rid="F7">Fig. 7</xref></tp:nomenclature><tp:treatment-sec sec-type="References" id="SECID0EDJAG"><title>References.</title><p>
                <xref ref-type="bibr" rid="B29">Lourenço 2001b</xref>, <xref ref-type="bibr" rid="B32">Lourenço 2003a</xref>, <xref ref-type="bibr" rid="B39">Lourenço 2016b</xref>.</p></tp:treatment-sec><tp:treatment-sec sec-type="material" id="SECID0EVJAG"><title>Material.</title><p>Upper Ouarimapan river, trailhead camp of sentier indien, one female (holotype), MNHNRS6272, J. P. Gasc coll., VII/1972. Mitaraka Massif, layon D, in slope, winkler, one female, deposited in the <named-content xmlns:xlink="http://www.w3.org/1999/xlink" content-type="dwc:institutional_code" xlink:type="simple">MNHN</named-content>, <named-content xmlns:xlink="http://www.w3.org/1999/xlink" content-type="dwc:institutional_code" xlink:type="simple">MNHN</named-content>/PNI Guyane 2015 (MI15-0237-36), J. Orivel &amp; F. PetitClerc coll., 23/II/2015–11/III/2015.</p></tp:treatment-sec><tp:treatment-sec sec-type="diagnosis" id="SECID0EFKAG"><title>Diagnosis.</title><p>Species of medium size when compared with the average size of the other species of the genus (27.7 mm in total length for female holotype). General coloration basically brownish yellow, symmetrically marbled with dark reddish brown, producing an overall spotted appearance. Carapace dark yellow, almost totally covered with brown spots; eyes surrounded by black pigment. Mesosoma yellowish brown with confluent brown stripes and two diffused longitudinal yellowish stripes. Venter yellowish; sternite VII reddish yellow. Metasomal segments I to IV reddish yellow, with a few brown spots; segment V reddish brown, with less marked spots. Vesicle reddish yellow without spots. Chelicerae yellowish without any spots over their entire surface; fingers reddish brown. Pedipalps yellowish with a few diffused spots better marked on the femur; chelae darker than patella; fingers yellowish with the rows of granules slightly reddish. Legs yellowish with diffused spots, better marked than on pedipalps. Carapace moderately granular; anterior margin with a slight median concavity; all furrows moderate to feeble. Tergites moderately granular; median carina moderate in all tergites. Pectinal tooth count 19–18 in female. Sternites smooth with moderately elongate stigmata; VII granulated with vestigial carinae. Metasomal segments with 10-8-8-8-5 crenulate carinae; intercarinal spaces moderately to weakly granular. Telson moderately granular with three ventral carinae and with a fairly short and moderately curved aculeus; subaculear tooth strong and spinoid. Pedipalp femur pentacarinate; patella and chelae with a few vestigial carinae; internal side of patella with eight to nine spinoid granules; all sides feebly granular, almost smooth; movable fingers with seven oblique rows of granules; two accessory granules present at the base of each row. Leg tarsus with very numerous fine median setae ventrally; tibial spurs strongly developed on legs III and IV.</p><fig id="F7" position="float" orientation="portrait"><label>Figure 7.</label><caption><p>
                    <italic><tp:taxon-name><tp:taxon-name-part taxon-name-part-type="genus" reg="Ananteris">Ananteris</tp:taxon-name-part> <tp:taxon-name-part taxon-name-part-type="species" reg="sabineae">sabineae</tp:taxon-name-part></tp:taxon-name></italic>, female holotype from upper Ouarimapan river (photo <named-content xmlns:xlink="http://www.w3.org/1999/xlink" content-type="dwc:institutional_code" xlink:type="simple">MNHN</named-content> / E.-A. Leguin).</p></caption><graphic xmlns:xlink="http://www.w3.org/1999/xlink" xlink:href="zookeys-764-027-g007.jpg" position="float" orientation="portrait" xlink:type="simple" id="oo_207898.jpg"/></fig></tp:treatment-sec><ref-list><ref id="B29"><mixed-citation xmlns:xlink="http://www.w3.org/1999/xlink" xlink:type="simple">
          <person-group><name name-style="western"><surname>Lourenço</surname><given-names>WR</given-names></name></person-group> (<year>2001b</year>) <article-title>Description of a new species of <italic><tp:taxon-name><tp:taxon-name-part taxon-name-part-type="genus">Ananteris</tp:taxon-name-part></tp:taxon-name></italic> (<tp:taxon-name><tp:taxon-name-part taxon-name-part-type="order">Scorpiones</tp:taxon-name-part></tp:taxon-name>, <tp:taxon-name><tp:taxon-name-part taxon-name-part-type="family">Buthidae</tp:taxon-name-part></tp:taxon-name>) from the South of French Guyana.</article-title> <source>Zoosystema</source> <volume>23</volume>(<issue>4</issue>): <fpage>689</fpage>–<lpage>693</lpage>.</mixed-citation></ref><ref id="B32"><mixed-citation xmlns:xlink="http://www.w3.org/1999/xlink" xlink:type="simple">
          <person-group><name name-style="western"><surname>Lourenço</surname><given-names>WR</given-names></name></person-group> (<year>2003a</year>) <article-title>The genus <italic><tp:taxon-name><tp:taxon-name-part taxon-name-part-type="genus">Ananteris</tp:taxon-name-part></tp:taxon-name></italic> Thorell (<tp:taxon-name><tp:taxon-name-part taxon-name-part-type="order">Scorpiones</tp:taxon-name-part></tp:taxon-name>, <tp:taxon-name><tp:taxon-name-part taxon-name-part-type="family">Buthidae</tp:taxon-name-part></tp:taxon-name>) in French Guyana.</article-title> <source>Revista Ibérica de Aracnología</source> <volume>7</volume>: <fpage>183</fpage>–<lpage>188</lpage>.</mixed-citation></ref><ref id="B39"><mixed-citation xmlns:xlink="http://www.w3.org/1999/xlink" xlink:type="simple">
          <person-group><name name-style="western"><surname>Lourenço</surname><given-names>WR</given-names></name></person-group> (<year>2016b</year>) <article-title>Scorpions from the Mitaraka Massif in French Guiana II. Description of one new species of <italic><tp:taxon-name><tp:taxon-name-part taxon-name-part-type="genus">Ananteris</tp:taxon-name-part></tp:taxon-name></italic> Thorell, 1891 (<tp:taxon-name><tp:taxon-name-part taxon-name-part-type="order">Scorpiones</tp:taxon-name-part></tp:taxon-name>: <tp:taxon-name><tp:taxon-name-part taxon-name-part-type="family">Buthidae</tp:taxon-name-part></tp:taxon-name>).</article-title> <source>Comptes Rendus Biologies</source> <volume>339</volume>: <fpage>214</fpage>–<lpage>221</lpage>. <ext-link xlink:type="simple" ext-link-type="doi" xlink:href="10.1016/j.crvi.2016.04.002">https://doi.org/10.1016/j.crvi.2016.04.002</ext-link></mixed-citation></ref></ref-list></tp:taxon-treatment>
