# Supplementary material for: A synopsis of the scorpion fauna of French Guiana, with description of four new species
Source: Zookeys. 2018 Jun 5;(764):27–90. doi: 10.3897/zookeys.764.25108 (PMC5997737; doi:10.3897/zookeys.764.25108)
Supplement: XML Treatment for Isometrus maculatus [file zookeys.764.25108-treatment8.xml]

<!DOCTYPE tp:taxon-treatment
  PUBLIC "-//TaxonX//DTD Taxonomic Treatment Publishing DTD v0 20100105//EN" "tax-treatment-NSO.dtd">
<tp:taxon-treatment xmlns:tp="http://www.plazi.org/taxpub"><tp:treatment-meta><kwd-group><label>Taxon classification</label><kwd><named-content xmlns:xlink="http://www.w3.org/1999/xlink" content-type="kingdom">Animalia</named-content></kwd><kwd><named-content xmlns:xlink="http://www.w3.org/1999/xlink" content-type="order">Scorpiones</named-content></kwd><kwd><named-content xmlns:xlink="http://www.w3.org/1999/xlink" content-type="family">Buthidae</named-content></kwd></kwd-group><mixed-citation publication-type="journal"><person-group><name><surname>Ythier</surname><given-names>Eric</given-names></name></person-group><article-title>A synopsis of the scorpion fauna of French Guiana, with description of four new species</article-title><source>Zookeys</source><day>5</day><month>6</month><year>2018</year><volume>2018</volume><issue>764</issue><fpage>27</fpage><lpage>90</lpage><pub-id pub-id-type="doi">10.3897/zookeys.764.25108</pub-id></mixed-citation></tp:treatment-meta><tp:nomenclature><tp:taxon-name>
                <tp:taxon-name-part taxon-name-part-type="genus" reg="Isometrus">Isometrus</tp:taxon-name-part>
                <tp:taxon-name-part taxon-name-part-type="species" reg="maculatus">maculatus</tp:taxon-name-part>
              </tp:taxon-name><tp:taxon-authority>(DeGeer, 1778)</tp:taxon-authority><xref ref-type="fig" rid="F8">Fig. 8</xref><!--PageBreak--></tp:nomenclature><tp:treatment-sec sec-type="References" id="SECID0E3MAG"><title>References.</title><p>
                <xref ref-type="bibr" rid="B2">DeGeer 1778</xref>, <xref ref-type="bibr" rid="B17">Lourenço 1983</xref>, <xref ref-type="bibr" rid="B7">Fet et al. 2000</xref>.</p></tp:treatment-sec><tp:treatment-sec sec-type="material" id="SECID0EONAG"><title>Material.</title><p>Cayenne, four males and three females, <named-content xmlns:xlink="http://www.w3.org/1999/xlink" content-type="dwc:institutional_code" xlink:type="simple">MNHN</named-content>-RS-0899, M. Richard coll. Cayenne, one male and two females, <named-content xmlns:xlink="http://www.w3.org/1999/xlink" content-type="dwc:institutional_code" xlink:type="simple">MNHN</named-content>-RS-3315, E. Abonnenc coll. Charvein-Maroni river, one male, <named-content xmlns:xlink="http://www.w3.org/1999/xlink" content-type="dwc:institutional_code" xlink:type="simple">MNHN</named-content>-RS-3323, F. Geay coll., 1903. Coswine river, under rotten wood, one female, <named-content xmlns:xlink="http://www.w3.org/1999/xlink" content-type="dwc:institutional_code" xlink:type="simple">MNHN</named-content>-RS-8299, J. Fretey coll., 16/V/1977. Morne-Cépéron, one male, <named-content xmlns:xlink="http://www.w3.org/1999/xlink" content-type="dwc:institutional_code" xlink:type="simple">MNHN</named-content> RS3324, F. Geay coll., 1902. St. Jean du Maroni, two males, three females and two immatures, <named-content xmlns:xlink="http://www.w3.org/1999/xlink" content-type="dwc:institutional_code" xlink:type="simple">MNHN</named-content>-RS3322, R. Benoist coll., 1914. St. Jean du Maroni, one male, MNHNRS7286, F. Geay coll., 1903. Disputed area between Oyapock and Amapa, one female, <named-content xmlns:xlink="http://www.w3.org/1999/xlink" content-type="dwc:institutional_code" xlink:type="simple">MNHN</named-content>-RS0925. D. Villecourt coll., 1899. Disputed area between Oyapock and Amapa, one male, MNHNRS0914, F. Geay coll., 1899. Disputed area between Oyapock and Amapa, five males, sic females and one immature, MNHNRS0893, Lafon coll., 1872.</p></tp:treatment-sec><tp:treatment-sec sec-type="diagnosis" id="SECID0EXOAG"><title>Diagnosis.</title><p>Species of medium to large size when compared with the average size of the other species of the genus, ranging from 50.1 mm (female) to 61.2 mm (male) in total length. General coloration yellowish to pale yellow, symmetrically marbled with blackish brown spots in both adults and juveniles. Carapace yellow<!--PageBreak-->ish with blackish brown patterns; eyes surrounded by black pigment. Mesosoma yellowish with symmetrical blackish brown stripes. Venter yellowish; sternites III-VII with symmetrical brown spots. Metasomal segments pale yellow, with some diffuse, brownish spots. Vesicle pale yellow with basis of aculeus yellowish and tip of aculeus reddish brown. Chelicerae pale yellow with brownish variegated spots; base of fingers pale yellow, rest of fingers blackish brown, teeth reddish. Pedipalps pale yellow with brownish spots; chela fingers reddish brown; rows of granules on dentate margins of fingers dark reddish. Legs yellowish with diffuse spots. Carapace coarsely granular with a few smooth patches; anterior margin strongly emarginated, with an open V-shaped angle; carinae weakly developed. Tergites moderately granular; median carinae weak to moderate on I-VI, tergite VII with two lateral pairs of carinae moderate to strong. Pectinal tooth count ranging from 16–19 in male and 17–19 in female. Sternites smooth and shiny, VII with four granular carinae. Metasomal segments with 10-10-8-8-5 crenulate carinae; intercarinal spaces very weakly granular to smooth. Telson very weakly granular, almost smooth, with one vestigial ventral carina; subaculear tubercle marked and triangular, with two granules on the ventral surface. Pedipalp femur with all carinae crenulate; patella with seven crenulate carinae; chela with vestigial carinae; dentate margins of fixed and movable fingers with six linear rows of granules. Leg tibia with few setae, without spurs; basitarsus with some setae and two lateral pedal spurs; tarsus ventrally with two rows of short setae.</p><fig id="F8" position="float" orientation="portrait"><label>Figure 8.</label><caption><p>
                    <italic><tp:taxon-name><tp:taxon-name-part taxon-name-part-type="genus" reg="Isometrus">Isometrus</tp:taxon-name-part> <tp:taxon-name-part taxon-name-part-type="species" reg="maculatus">maculatus</tp:taxon-name-part></tp:taxon-name></italic>, female from St. Jean du Maroni.</p></caption><graphic xmlns:xlink="http://www.w3.org/1999/xlink" xlink:href="zookeys-764-027-g008.jpg" position="float" orientation="portrait" xlink:type="simple" id="oo_207899.jpg"/></fig></tp:treatment-sec><ref-list><ref id="B2"><mixed-citation xmlns:xlink="http://www.w3.org/1999/xlink" xlink:type="simple">
          <person-group><name name-style="western"><surname>Degeer</surname><given-names>C</given-names></name></person-group> (<year>1778</year>) Mémoires pour servir à l’histoire des insectes. Impr. Pierre Hesselberg, Stockholm, 7: 1–950 (p. 337).</mixed-citation></ref><ref id="B17"><mixed-citation xmlns:xlink="http://www.w3.org/1999/xlink" xlink:type="simple">
          <person-group><name name-style="western"><surname>Lourenço</surname><given-names>WR</given-names></name></person-group> (<year>1983</year>) La faune des scorpions de Guyane française. Bulletin du Muséum national d’Histoire naturelle, Paris, 4e sér. 5 (A3): 771–808.</mixed-citation></ref><ref id="B7"><mixed-citation xmlns:xlink="http://www.w3.org/1999/xlink" xlink:type="simple">
          <person-group><name name-style="western"><surname>Fet</surname><given-names>V</given-names></name><name name-style="western"><surname>Sissom</surname><given-names>WD</given-names></name><name name-style="western"><surname>Lowe</surname><given-names>G</given-names></name><name name-style="western"><surname>Braunwalder</surname><given-names>ME</given-names></name></person-group> (<year>2000</year>) <source>Catalog of the Scorpions of the World (1758–1998).</source> <publisher-name>New York</publisher-name>, <publisher-loc>New York Ento-mological Society</publisher-loc>, <size units="page">690 pp</size>.</mixed-citation></ref></ref-list></tp:taxon-treatment>
