# Supplementary material for: A synopsis of the scorpion fauna of French Guiana, with description of four new species
Source: Zookeys. 2018 Jun 5;(764):27–90. doi: 10.3897/zookeys.764.25108 (PMC5997737; doi:10.3897/zookeys.764.25108)
Supplement: XML Treatment for Jaguajir pintoi kourouensis [file zookeys.764.25108-treatment9.xml]

<!DOCTYPE tp:taxon-treatment
  PUBLIC "-//TaxonX//DTD Taxonomic Treatment Publishing DTD v0 20100105//EN" "tax-treatment-NSO.dtd">
<tp:taxon-treatment xmlns:tp="http://www.plazi.org/taxpub"><tp:treatment-meta><kwd-group><label>Taxon classification</label><kwd><named-content xmlns:xlink="http://www.w3.org/1999/xlink" content-type="kingdom">Animalia</named-content></kwd><kwd><named-content xmlns:xlink="http://www.w3.org/1999/xlink" content-type="order">Scorpiones</named-content></kwd><kwd><named-content xmlns:xlink="http://www.w3.org/1999/xlink" content-type="family">Buthidae</named-content></kwd></kwd-group><mixed-citation publication-type="journal"><person-group><name><surname>Ythier</surname><given-names>Eric</given-names></name></person-group><article-title>A synopsis of the scorpion fauna of French Guiana, with description of four new species</article-title><source>Zookeys</source><day>5</day><month>6</month><year>2018</year><volume>2018</volume><issue>764</issue><fpage>27</fpage><lpage>90</lpage><pub-id pub-id-type="doi">10.3897/zookeys.764.25108</pub-id></mixed-citation></tp:treatment-meta><tp:nomenclature><tp:taxon-name>
                <tp:taxon-name-part taxon-name-part-type="genus" reg="Jaguajir">Jaguajir</tp:taxon-name-part>
                <tp:taxon-name-part taxon-name-part-type="species" reg="pintoi">pintoi</tp:taxon-name-part>
                <tp:taxon-name-part taxon-name-part-type="subspecies" reg="kourouensis">kourouensis</tp:taxon-name-part>
              </tp:taxon-name><tp:taxon-authority>(Lourenço, 2008)</tp:taxon-authority><xref ref-type="fig" rid="F9">Fig. 9</xref></tp:nomenclature><tp:treatment-sec sec-type="References" id="SECID0EPRAG"><title>References.</title><p>
                <xref ref-type="bibr" rid="B19">Lourenço 1986</xref>, <xref ref-type="bibr" rid="B45">Lourenço and Pinto-da-Rocha 1997</xref>, <xref ref-type="bibr" rid="B7">Fet et al. 2000</xref>, <xref ref-type="bibr" rid="B34">Lourenço 2008</xref>, <xref ref-type="bibr" rid="B3">Esposito et al. 2017</xref>.</p></tp:treatment-sec><tp:treatment-sec sec-type="material" id="SECID0EJSAG"><title>Material.</title><p>Region of Kourou, forest patches of Degrad path, one male (holotype), MNHNRS8631, mission M. Boulard &amp; P. Pompanon coll., VIII/1975.</p></tp:treatment-sec><tp:treatment-sec sec-type="diagnosis" id="SECID0EOSAG"><title>Diagnosis.</title><p>Large scorpion in relation to the species of the genus, with 89.7 mm in total length for the male holotype. Very dark coloration, uniformly blackish. Carapace and mesosoma blackish. Venter dark reddish to blackish. Metasomal segments I to V blackish. Vesicle dark reddish to blackish. Chelicerae dark reddish with a blackish thread; fingers dark. Pedipalps blackish; fingers reddish. Legs dark reddish, intensely spotted with blackish. Carapace strongly granular; anterior margin with a median concavity; anterior median and posterior median carinae strong; all furrows moderately deep. Tergites strongly granular; median carina strong in all tergites; tergite VII pentacarinate. Sternum triangular. Pectinal tooth count 24–25 in male. Sternites smooth with elongate spiracles; VII with four carinae and some lateral granulations. Metasomal segments I and II with ten carinae; III and IV with eight carinae; V with five carinae; inframedian carinae complete on II. Telson weakly granular, with a long and strongly curved aculeus; dorsal surface smooth; ventral surface granular; subaculear tooth absent. Pedipalp femur pentacarinate; patella with seven carinae; chela with nine carinae; internal side of patella with spinoid granules; all sides moderately to weakly granular; a very intense chaetotaxy can be observed in all segments; fixed and movable fingers with 9–10 oblique rows of granules; internal and external accessory granules strongly marked. Leg tarsus ventrally with numerous short fine setae.</p><fig id="F9" position="float" orientation="portrait"><label>Figure 9.</label><caption><p>
                    <italic><tp:taxon-name><tp:taxon-name-part taxon-name-part-type="genus" reg="Jaguajir">Jaguajir</tp:taxon-name-part> <tp:taxon-name-part taxon-name-part-type="species" reg="pintoi">pintoi</tp:taxon-name-part> <tp:taxon-name-part taxon-name-part-type="subspecies" reg="kourouensis">kourouensis</tp:taxon-name-part></tp:taxon-name></italic>, female from Kourou (photo G. Molisani).</p></caption><graphic xmlns:xlink="http://www.w3.org/1999/xlink" xlink:href="zookeys-764-027-g009.jpg" position="float" orientation="portrait" xlink:type="simple" id="oo_207900.jpg"/></fig></tp:treatment-sec><ref-list><ref id="B19"><mixed-citation xmlns:xlink="http://www.w3.org/1999/xlink" xlink:type="simple">
          <person-group><name name-style="western"><surname>Lourenço</surname><given-names>WR</given-names></name></person-group> (<year>1986</year>) <article-title>Biogéographie et phylogénie des scorpions du genre <italic><tp:taxon-name><tp:taxon-name-part taxon-name-part-type="genus">Rhopalurus</tp:taxon-name-part></tp:taxon-name></italic> Thorell, 1876 (<tp:taxon-name><tp:taxon-name-part taxon-name-part-type="order">Scorpiones</tp:taxon-name-part></tp:taxon-name>, <tp:taxon-name><tp:taxon-name-part taxon-name-part-type="family">Buthidae</tp:taxon-name-part></tp:taxon-name>).</article-title> <source>Mémoires de la Société Royal Belge d’Entomologie</source> <volume>33</volume>: <fpage>129</fpage>–<lpage>137</lpage>.</mixed-citation></ref><ref id="B45"><mixed-citation xmlns:xlink="http://www.w3.org/1999/xlink" xlink:type="simple">
          <person-group><name name-style="western"><surname>Lourenço</surname><given-names>WR</given-names></name><name name-style="western"><surname>Pinto-da-Rocha</surname><given-names>R</given-names></name></person-group> (<year>1997</year>) <article-title>A reappraisal of the geographic distribution of the genus <italic><tp:taxon-name><tp:taxon-name-part taxon-name-part-type="genus">Rhopalurus</tp:taxon-name-part></tp:taxon-name></italic> Thorell (<tp:taxon-name><tp:taxon-name-part taxon-name-part-type="order">Scorpiones</tp:taxon-name-part></tp:taxon-name>, <tp:taxon-name><tp:taxon-name-part taxon-name-part-type="family">Buthidae</tp:taxon-name-part></tp:taxon-name>) and description of two new species.</article-title> <source>Biogeographica</source> <volume>73</volume>(<issue>4</issue>): <fpage>181</fpage>–<lpage>191</lpage>.</mixed-citation></ref><ref id="B7"><mixed-citation xmlns:xlink="http://www.w3.org/1999/xlink" xlink:type="simple">
          <person-group><name name-style="western"><surname>Fet</surname><given-names>V</given-names></name><name name-style="western"><surname>Sissom</surname><given-names>WD</given-names></name><name name-style="western"><surname>Lowe</surname><given-names>G</given-names></name><name name-style="western"><surname>Braunwalder</surname><given-names>ME</given-names></name></person-group> (<year>2000</year>) <source>Catalog of the Scorpions of the World (1758–1998).</source> <publisher-name>New York</publisher-name>, <publisher-loc>New York Ento-mological Society</publisher-loc>, <size units="page">690 pp</size>.</mixed-citation></ref><ref id="B34"><mixed-citation xmlns:xlink="http://www.w3.org/1999/xlink" xlink:type="simple">
          <person-group><name name-style="western"><surname>Lourenço</surname><given-names>WR</given-names></name></person-group> (<year>2008</year>) <article-title>The geographic pattern of distribution of the genus <italic><tp:taxon-name><tp:taxon-name-part taxon-name-part-type="genus">Rhopalurus</tp:taxon-name-part></tp:taxon-name></italic> Thorell, 1876 in the Guayana-Amazon region (<tp:taxon-name><tp:taxon-name-part taxon-name-part-type="order">Scorpiones</tp:taxon-name-part></tp:taxon-name>: <tp:taxon-name><tp:taxon-name-part taxon-name-part-type="family">Buthidae</tp:taxon-name-part></tp:taxon-name>), Euscorpius, No.</article-title> <volume>73</volume>: <fpage>1</fpage>–<lpage>14</lpage>.</mixed-citation></ref><ref id="B3"><mixed-citation xmlns:xlink="http://www.w3.org/1999/xlink" xlink:type="simple">
          <person-group><name name-style="western"><surname>Esposito</surname><given-names>LA</given-names></name><name name-style="western"><surname>Yamaguti</surname><given-names>YH</given-names></name><name name-style="western"><surname>Souza</surname><given-names>CA</given-names></name><name name-style="western"><surname>Pinto-da-Rocha</surname><given-names>R</given-names></name><name name-style="western"><surname>Prendini</surname><given-names>L</given-names></name></person-group> (<year>2017</year>) <source>Systematic revision of the neotropical club-tailed scorpions, <italic><tp:taxon-name><tp:taxon-name-part taxon-name-part-type="genus">Physoctonus</tp:taxon-name-part></tp:taxon-name></italic>, <italic><tp:taxon-name><tp:taxon-name-part taxon-name-part-type="genus">Rhopalurus</tp:taxon-name-part></tp:taxon-name></italic>, and <italic><tp:taxon-name><tp:taxon-name-part taxon-name-part-type="genus">Throglorhopalurus</tp:taxon-name-part></tp:taxon-name></italic>, revalidation of <italic><tp:taxon-name><tp:taxon-name-part taxon-name-part-type="genus">Heteroctenus</tp:taxon-name-part></tp:taxon-name></italic>, and descriptions of two new gerena and three new species (<tp:taxon-name><tp:taxon-name-part taxon-name-part-type="family">Buthidae</tp:taxon-name-part></tp:taxon-name>: <tp:taxon-name><tp:taxon-name-part taxon-name-part-type="family">Rhopalurusinae</tp:taxon-name-part></tp:taxon-name>).</source> <publisher-name>Bulletin of the American Museum of Natural History</publisher-name>, <publisher-loc>Number 45</publisher-loc>, <size units="page">134 pp</size>.</mixed-citation></ref></ref-list></tp:taxon-treatment>
