# Supplementary material for: A synopsis of the scorpion fauna of French Guiana, with description of four new species
Source: Zookeys. 2018 Jun 5;(764):27–90. doi: 10.3897/zookeys.764.25108 (PMC5997737; doi:10.3897/zookeys.764.25108)
Supplement: XML Treatment for Microananteris minor [file zookeys.764.25108-treatment10.xml]

<!DOCTYPE tp:taxon-treatment
  PUBLIC "-//TaxonX//DTD Taxonomic Treatment Publishing DTD v0 20100105//EN" "tax-treatment-NSO.dtd">
<tp:taxon-treatment xmlns:tp="http://www.plazi.org/taxpub"><tp:treatment-meta><kwd-group><label>Taxon classification</label><kwd><named-content xmlns:xlink="http://www.w3.org/1999/xlink" content-type="kingdom">Animalia</named-content></kwd><kwd><named-content xmlns:xlink="http://www.w3.org/1999/xlink" content-type="order">Scorpiones</named-content></kwd><kwd><named-content xmlns:xlink="http://www.w3.org/1999/xlink" content-type="family">Buthidae</named-content></kwd></kwd-group><mixed-citation publication-type="journal"><person-group><name><surname>Ythier</surname><given-names>Eric</given-names></name></person-group><article-title>A synopsis of the scorpion fauna of French Guiana, with description of four new species</article-title><source>Zookeys</source><day>5</day><month>6</month><year>2018</year><volume>2018</volume><issue>764</issue><fpage>27</fpage><lpage>90</lpage><pub-id pub-id-type="doi">10.3897/zookeys.764.25108</pub-id></mixed-citation></tp:treatment-meta><tp:nomenclature><tp:taxon-name>
                <tp:taxon-name-part taxon-name-part-type="genus" reg="Microananteris">Microananteris</tp:taxon-name-part>
                <tp:taxon-name-part taxon-name-part-type="species" reg="minor">minor</tp:taxon-name-part>
              </tp:taxon-name><tp:taxon-authority>Lourenço, 2003</tp:taxon-authority></tp:nomenclature><tp:treatment-sec sec-type="References" id="SECID0E5UAG"><title>References.</title><p>
                <xref ref-type="bibr" rid="B33">Lourenço 2003b</xref>, <xref ref-type="bibr" rid="B1">Botero-Trujillo and Noriega 2011</xref>, <xref ref-type="bibr" rid="B36">Lourenço 2012c</xref>.</p></tp:treatment-sec><tp:treatment-sec sec-type="material" id="SECID0EQVAG"><title>Material.</title><p>Central region, near the village of Saül, two km SW of the air field, dense humid forest at low altitude, in organic soil, extracted from Berlese method, one female (holotype), MNHNRS8602, J.M. Betsch leg., 19/III/1999.</p></tp:treatment-sec><tp:treatment-sec sec-type="diagnosis" id="SECID0EVVAG"><title>Diagnosis.</title><p>Very small species when compared with the average size of most species of micro-buthid genera (11.7 mm in total length for female holotype). General coloration brownish yellow, symmetrically marbled with darker brown, producing an overall spotted appearance. Carapace yellowish, almost totally covered with brown spots; eyes surrounded by black pigment. Mesosoma yellowish brown with confluent brown stripes. Venter pale yellow. Metasomal segments I to V yellowish, with several pale brown spots; segment V with more marked spots. Vesicle yellowish with pale brownish spots laterally and ventrally; aculeus reddish. Chelicerae yellowish with variegated spots over their entire surface; more marked anteriorly; fingers yellowish with reddish teeth. Pedipalps yellowish densely marked with brownish spots better marked on the femur and patella; chela paler than patella; fingers brownish with the rows of granules slightly reddish. Legs yellowish, densely marked with brownish spots. Carapace moderately granular; anterior margin with a very slight median concavity, almost straight; all furrows moderate to weak. Tergites moderately to weakly granular; median carina moderate to weak in all tergites; tergite VII pentacarinate. Sternum subpentagonal. Pectines very small; pectinal tooth count 10–10 in female. Sternites smooth with short semi-oval spiracles; VII with a few granulations and vestigial carinae. Metasomal segments with 10-10-10-8-5 crenulate carinae; intercarinal spaces moderately to weakly granular. Telson with a pear-like shape, almost smooth with three ventral carinae; aculeus very short and moderately curved; subaculear tooth strong and almost rhomboid. Pedipalp femur pentacarinate; patella and chela with a few vestigial carinae; internal side of patella with some vestigial granules; all sides feebly granular, almost smooth; movable fingers with 6/7 almost linear rows of granules; two accessory granules present at the base of each row; extremity of movable fingers with three accessory granules. Leg tarsus with very numerous fine median setae ventrally; tibial spurs developed on leg IV but reduced on leg III.</p><!--PageBreak--></tp:treatment-sec><ref-list><ref id="B33"><mixed-citation xmlns:xlink="http://www.w3.org/1999/xlink" xlink:type="simple">
          <person-group><name name-style="western"><surname>Lourenço</surname><given-names>WR</given-names></name></person-group> (<year>2003b</year>) <article-title>Humicolous buthoid scorpions: a new genus and species from French Guiana.</article-title> <source>Comptes Rendus Biologies,</source> <volume>326</volume>: <fpage>1149</fpage>–<lpage>1155</lpage>. <ext-link xlink:type="simple" ext-link-type="doi" xlink:href="10.1016/j.crvi.2003.09.003">https://doi.org/10.1016/j.crvi.2003.09.003</ext-link></mixed-citation></ref><ref id="B1"><mixed-citation xmlns:xlink="http://www.w3.org/1999/xlink" xlink:type="simple">
          <person-group><name name-style="western"><surname>Botero-Trujillo</surname><given-names>R</given-names></name><name name-style="western"><surname>Noriega</surname><given-names>JA</given-names></name></person-group> (<year>2011</year>) <article-title>On the identity of <italic><tp:taxon-name><tp:taxon-name-part taxon-name-part-type="genus">Microananteris</tp:taxon-name-part></tp:taxon-name></italic>, with a discussion on pectinal morphology, and description of a new <italic><tp:taxon-name><tp:taxon-name-part taxon-name-part-type="genus">Ananteris</tp:taxon-name-part></tp:taxon-name></italic> from Brazil (<tp:taxon-name><tp:taxon-name-part taxon-name-part-type="order">Scorpiones</tp:taxon-name-part></tp:taxon-name>, <tp:taxon-name><tp:taxon-name-part taxon-name-part-type="family">Buthidae</tp:taxon-name-part></tp:taxon-name>).</article-title> <source>Zootaxa</source> <volume>2747</volume>: <fpage>37</fpage>–<lpage>52</lpage>.</mixed-citation></ref><ref id="B36"><mixed-citation xmlns:xlink="http://www.w3.org/1999/xlink" xlink:type="simple">
          <person-group><name name-style="western"><surname>Lourenço</surname><given-names>WR</given-names></name></person-group> (<year>2012c</year>) <article-title>Humiculous scorpions: on the genera <italic><tp:taxon-name><tp:taxon-name-part taxon-name-part-type="genus">Ananteris</tp:taxon-name-part></tp:taxon-name></italic> Thorell, 1891 and <italic><tp:taxon-name><tp:taxon-name-part taxon-name-part-type="genus">Microananteris</tp:taxon-name-part></tp:taxon-name></italic> Lourenço, 2004 (<tp:taxon-name><tp:taxon-name-part taxon-name-part-type="order">Scorpiones</tp:taxon-name-part></tp:taxon-name>: <tp:taxon-name><tp:taxon-name-part taxon-name-part-type="family">Buthidae</tp:taxon-name-part></tp:taxon-name>), with the description of a new species from French Guiana.</article-title> <source>Comptes Rendus Biologies</source> <volume>335</volume>: <fpage>555</fpage>–<lpage>561</lpage>. <ext-link xlink:type="simple" ext-link-type="doi" xlink:href="10.1016/j.crvi.2012.06.005">https://doi.org/10.1016/j.crvi.2012.06.005</ext-link></mixed-citation></ref></ref-list></tp:taxon-treatment>
