# Supplementary material for: A synopsis of the scorpion fauna of French Guiana, with description of four new species
Source: Zookeys. 2018 Jun 5;(764):27–90. doi: 10.3897/zookeys.764.25108 (PMC5997737; doi:10.3897/zookeys.764.25108)
Supplement: XML Treatment for Tityus (Tityus) gasci [file zookeys.764.25108-treatment11.xml]

<!DOCTYPE tp:taxon-treatment
  PUBLIC "-//TaxonX//DTD Taxonomic Treatment Publishing DTD v0 20100105//EN" "tax-treatment-NSO.dtd">
<tp:taxon-treatment xmlns:tp="http://www.plazi.org/taxpub"><tp:treatment-meta><kwd-group><label>Taxon classification</label><kwd><named-content xmlns:xlink="http://www.w3.org/1999/xlink" content-type="kingdom">Animalia</named-content></kwd><kwd><named-content xmlns:xlink="http://www.w3.org/1999/xlink" content-type="order">Scorpiones</named-content></kwd><kwd><named-content xmlns:xlink="http://www.w3.org/1999/xlink" content-type="family">Buthidae</named-content></kwd></kwd-group><mixed-citation publication-type="journal"><person-group><name><surname>Ythier</surname><given-names>Eric</given-names></name></person-group><article-title>A synopsis of the scorpion fauna of French Guiana, with description of four new species</article-title><source>Zookeys</source><day>5</day><month>6</month><year>2018</year><volume>2018</volume><issue>764</issue><fpage>27</fpage><lpage>90</lpage><pub-id pub-id-type="doi">10.3897/zookeys.764.25108</pub-id></mixed-citation></tp:treatment-meta><tp:nomenclature><tp:taxon-name>
                <tp:taxon-name-part taxon-name-part-type="genus" reg="Tityus">Tityus</tp:taxon-name-part> (<tp:taxon-name-part taxon-name-part-type="subgenus" reg="Tityus">Tityus</tp:taxon-name-part>) <tp:taxon-name-part taxon-name-part-type="species" reg="gasci">gasci</tp:taxon-name-part></tp:taxon-name><tp:taxon-authority>Lourenço, 1981</tp:taxon-authority><xref ref-type="fig" rid="F10">Fig. 10</xref><!--PageBreak--></tp:nomenclature><tp:treatment-sec sec-type="References" id="SECID0ETXAG"><title>References.</title><p>
                <xref ref-type="bibr" rid="B15">Lourenço 1981</xref>, <xref ref-type="bibr" rid="B17">Lourenço 1983</xref>, <xref ref-type="bibr" rid="B7">Fet et al. 2000</xref>, <xref ref-type="bibr" rid="B34">Lourenço 2008</xref>.</p></tp:treatment-sec><tp:treatment-sec sec-type="material" id="SECID0EJYAG"><title>Material.</title><p>
                <tp:taxon-name>Inini</tp:taxon-name> region, between Maripasoula and Antecume-Pata, one male (holotype), <named-content xmlns:xlink="http://www.w3.org/1999/xlink" content-type="dwc:institutional_code" xlink:type="simple">MNHN</named-content>-RS7921, J.P. Gasc coll., VII-IX/1972, leg., 1975.</p></tp:treatment-sec><tp:treatment-sec sec-type="diagnosis" id="SECID0EXYAG"><title>Diagnosis.</title><p>Species of medium size compared to the average size of the other species of the genus, with a total length of 63.4 mm for the male holotype. General coloration yellowish. Carapace yellowish with some shades of brownish; eyes surrounded with black pigment. Tergites yellowish with confluent pale yellow zones on tergites, making an incomplete rhomb on the tergite VII. Sternites dark yellow with a lighter triangular area on the posterior part of sternite V; sternum, genital operculum and pectines yellow ochre. Metasomal segments I to III yellowish, IV and V dark reddish. Vesicle dark reddish with basis of aculeus reddish yellow and tip of aculeus reddish black. Chelicerae yellowish with reddish teeth. Pedipalp femur and patella yellowish; chela reddish yellow with reddish fingers; base of movable finger dark, almost black. Legs yellowish with blackish pigment on carinae. Anterior margin of carapace moderately emarginated; carapace carinae weakly developed; anterior median carinae weak; intercarinal spaces weakly granular, almost smooth. Tergites almost smooth with only few granules on posterior area; tergites I-VI with one very weakly marked median carina; tergite VII <!--PageBreak-->pentacarinate with weakly marked carinae. Pectinal tooth count 17–18 in male; basal middle lamella not dilated. Sternites with spiracles almost linear. Metasomal segments with 10-10-8-8-5 weakly marked carinae; dorsal carinae of segments I to IV with one distal slightly spinoid granule; intercarinal spaces almost smooth. Telson with aculeus almost as long as the vesicle, strongly curved; subaculear tubercle well developed, with two dorsal teeth. Pedipalp femur pentacarinate; patella with seven carinae; chelae with nine carinae; dentate margins of fixed and movable fingers composed of 15–15 rows of granules.</p><fig id="F10" position="float" orientation="portrait"><label>Figure 10.</label><caption><p>
                    <italic><tp:taxon-name><tp:taxon-name-part taxon-name-part-type="genus" reg="Tityus">Tityus</tp:taxon-name-part> <tp:taxon-name-part taxon-name-part-type="species" reg="gasci">gasci</tp:taxon-name-part></tp:taxon-name></italic>, male holotype from <tp:taxon-name>Inini</tp:taxon-name> region (photo <named-content xmlns:xlink="http://www.w3.org/1999/xlink" content-type="dwc:institutional_code" xlink:type="simple">MNHN</named-content> / E.-A. Leguin).</p></caption><graphic xmlns:xlink="http://www.w3.org/1999/xlink" xlink:href="zookeys-764-027-g010.jpg" position="float" orientation="portrait" xlink:type="simple" id="oo_207901.jpg"/></fig></tp:treatment-sec><ref-list><ref id="B15"><mixed-citation xmlns:xlink="http://www.w3.org/1999/xlink" xlink:type="simple">
          <person-group><name name-style="western"><surname>Lourenço</surname><given-names>WR</given-names></name></person-group> (<year>1981</year>) <italic><tp:taxon-name><tp:taxon-name-part taxon-name-part-type="genus">Tityus</tp:taxon-name-part> <tp:taxon-name-part taxon-name-part-type="species">gasci</tp:taxon-name-part></tp:taxon-name></italic>, nouvelle espèce de scorpion <tp:taxon-name><tp:taxon-name-part taxon-name-part-type="family">Buthidae</tp:taxon-name-part></tp:taxon-name> de Guyane française. Bulletin du Muséum national d’Histoire naturelle, Paris, 48 sér., 3, sect. A, (3): 841845.</mixed-citation></ref><ref id="B17"><mixed-citation xmlns:xlink="http://www.w3.org/1999/xlink" xlink:type="simple">
          <person-group><name name-style="western"><surname>Lourenço</surname><given-names>WR</given-names></name></person-group> (<year>1983</year>) La faune des scorpions de Guyane française. Bulletin du Muséum national d’Histoire naturelle, Paris, 4e sér. 5 (A3): 771–808.</mixed-citation></ref><ref id="B7"><mixed-citation xmlns:xlink="http://www.w3.org/1999/xlink" xlink:type="simple">
          <person-group><name name-style="western"><surname>Fet</surname><given-names>V</given-names></name><name name-style="western"><surname>Sissom</surname><given-names>WD</given-names></name><name name-style="western"><surname>Lowe</surname><given-names>G</given-names></name><name name-style="western"><surname>Braunwalder</surname><given-names>ME</given-names></name></person-group> (<year>2000</year>) <source>Catalog of the Scorpions of the World (1758–1998).</source> <publisher-name>New York</publisher-name>, <publisher-loc>New York Ento-mological Society</publisher-loc>, <size units="page">690 pp</size>.</mixed-citation></ref><ref id="B34"><mixed-citation xmlns:xlink="http://www.w3.org/1999/xlink" xlink:type="simple">
          <person-group><name name-style="western"><surname>Lourenço</surname><given-names>WR</given-names></name></person-group> (<year>2008</year>) <article-title>The geographic pattern of distribution of the genus <italic><tp:taxon-name><tp:taxon-name-part taxon-name-part-type="genus">Rhopalurus</tp:taxon-name-part></tp:taxon-name></italic> Thorell, 1876 in the Guayana-Amazon region (<tp:taxon-name><tp:taxon-name-part taxon-name-part-type="order">Scorpiones</tp:taxon-name-part></tp:taxon-name>: <tp:taxon-name><tp:taxon-name-part taxon-name-part-type="family">Buthidae</tp:taxon-name-part></tp:taxon-name>), Euscorpius, No.</article-title> <volume>73</volume>: <fpage>1</fpage>–<lpage>14</lpage>.</mixed-citation></ref></ref-list></tp:taxon-treatment>
