# Supplementary material for: A synopsis of the scorpion fauna of French Guiana, with description of four new species
Source: Zookeys. 2018 Jun 5;(764):27–90. doi: 10.3897/zookeys.764.25108 (PMC5997737; doi:10.3897/zookeys.764.25108)
Supplement: XML Treatment for Tityus (Archaeotityus) mana [file zookeys.764.25108-treatment12.xml]

<!DOCTYPE tp:taxon-treatment
  PUBLIC "-//TaxonX//DTD Taxonomic Treatment Publishing DTD v0 20100105//EN" "tax-treatment-NSO.dtd">
<tp:taxon-treatment xmlns:tp="http://www.plazi.org/taxpub"><tp:treatment-meta><kwd-group><label>Taxon classification</label><kwd><named-content xmlns:xlink="http://www.w3.org/1999/xlink" content-type="kingdom">Animalia</named-content></kwd><kwd><named-content xmlns:xlink="http://www.w3.org/1999/xlink" content-type="order">Scorpiones</named-content></kwd><kwd><named-content xmlns:xlink="http://www.w3.org/1999/xlink" content-type="family">Buthidae</named-content></kwd></kwd-group><mixed-citation publication-type="journal"><person-group><name><surname>Ythier</surname><given-names>Eric</given-names></name></person-group><article-title>A synopsis of the scorpion fauna of French Guiana, with description of four new species</article-title><source>Zookeys</source><day>5</day><month>6</month><year>2018</year><volume>2018</volume><issue>764</issue><fpage>27</fpage><lpage>90</lpage><pub-id pub-id-type="doi">10.3897/zookeys.764.25108</pub-id></mixed-citation></tp:treatment-meta><tp:nomenclature><tp:taxon-name>
                <tp:taxon-name-part taxon-name-part-type="genus" reg="Tityus">Tityus</tp:taxon-name-part> (<tp:taxon-name-part taxon-name-part-type="subgenus" reg="Archaeotityus">Archaeotityus</tp:taxon-name-part>) <tp:taxon-name-part taxon-name-part-type="species" reg="mana">mana</tp:taxon-name-part></tp:taxon-name><tp:taxon-authority>Lourenço, 2012</tp:taxon-authority><xref ref-type="fig" rid="F11">Fig. 11</xref></tp:nomenclature><tp:treatment-sec sec-type="References" id="SECID0EK2AG"><title>References.</title><p>
                <xref ref-type="bibr" rid="B18">Lourenço 1984</xref>, <xref ref-type="bibr" rid="B23">Lourenço 1992</xref>, <xref ref-type="bibr" rid="B7">Fet et al. 2000</xref>, <xref ref-type="bibr" rid="B37">Lourenço 2012d</xref>.</p></tp:treatment-sec><tp:treatment-sec sec-type="material" id="SECID0EA3AG"><title>Material.</title><p>Path between Mana and Les Hattes, very sandy soil, one male (holotype), MNHNRS8084, M. Boulard &amp; P. Pompanou coll., 8/VIII/1975. Mana, Organabo river, one female and one male, deposited in the <abbrev xmlns:xlink="http://www.w3.org/1999/xlink" content-type="institution" xlink:title="Reserve Naturelle de l’Amana, Awala-Yalimapo, French Guiana, France" id="ABBRID0EG3AG" xlink:type="simple">RNA</abbrev>, J. Chevalier &amp; Q. Uriot coll., 28/VII/2017. East Couachi, Organabo road, dry forest, one female (paratype), deposited in the <named-content xmlns:xlink="http://www.w3.org/1999/xlink" content-type="dwc:institutional_code" xlink:type="simple">MNHN</named-content>, W. Lourenço coll., 22/VI/1987. Awala Yalimapo, Kanawa path, two males and one immature, deposited in the <abbrev xmlns:xlink="http://www.w3.org/1999/xlink" content-type="institution" xlink:title="Reserve Naturelle de l’Amana, Awala-Yalimapo, French Guiana, France" id="ABBRID0EQ3AG" xlink:type="simple">RNA</abbrev>, J. Chevalier coll., 03/VIII/2017. Awala Yalimapo, <abbrev xmlns:xlink="http://www.w3.org/1999/xlink" content-type="institution" xlink:title="Reserve Naturelle de l’Amana, Awala-Yalimapo, French Guiana, France" id="ABBRID0EV3AG" xlink:type="simple">RNA</abbrev> path, three females and three immatures, deposited in the <abbrev xmlns:xlink="http://www.w3.org/1999/xlink" content-type="institution" xlink:title="Reserve Naturelle de l’Amana, Awala-Yalimapo, French Guiana, France" id="ABBRID0E13AG" xlink:type="simple">RNA</abbrev>, J. Chevalier coll., 01/IX/2017. Sinnamary, path of the Pripris de Yiyi, seven females and two immatures, deposited in the <abbrev xmlns:xlink="http://www.w3.org/1999/xlink" content-type="institution" xlink:title="Reserve Naturelle de l’Amana, Awala-Yalimapo, French Guiana, France" id="ABBRID0E63AG" xlink:type="simple">RNA</abbrev>, J. Chevalier &amp; P. Gallier coll., 05/VIII/2017. Iracoubo, Savanne Grand Macoua, one female and one male, deposited in the <abbrev xmlns:xlink="http://www.w3.org/1999/xlink" content-type="institution" xlink:title="Reserve Naturelle de l’Amana, Awala-Yalimapo, French Guiana, France" id="ABBRID0EE4AG" xlink:type="simple">RNA</abbrev>, J. Chevalier &amp; Q. Uriot coll., 28/VII/2017. Iracoubo, sand quarry Moticase, one female and one male, deposited in the <abbrev xmlns:xlink="http://www.w3.org/1999/xlink" content-type="institution" xlink:title="Reserve Naturelle de l’Amana, Awala-Yalimapo, French Guiana, France" id="ABBRID0EJ4AG" xlink:type="simple">RNA</abbrev>, J. Chevalier &amp; Q. Uriot coll., 28/VII/2017.</p></tp:treatment-sec><tp:treatment-sec sec-type="diagnosis" id="SECID0EO4AG"><title>Diagnosis.</title><p>Small to moderate species when compared with the average size of the other species of the genus, ranging from 29.9 mm (male) to 38.5 mm (female) in total length. General coloration yellowish to pale yellow with only residual variegated pale brown spots over the body and appendages. Carapace yellowish with residual spots on the posterior and central zones; eyes surrounded with black pigment. Mesosoma yellowish with pale brown variegated spots on the posterior margins of tergites. Venter yellowish; sternites yellowish with pale brown variegated spots on the posterior margins; sternum, genital operculum and pectines pale yellow. Metasomal segments I to IV yellowish, V reddish yellow, with dark spots laterally and ventrally. Vesicle reddish to dark reddish; aculeus reddish. Chelicerae yellowish with variegated dark brown spots on the front part; fingers yellowish with dark brown spots at their basis; teeth reddish. Pedipalps yellowish with only some vestigial spots on the femur and patella of male. Legs yellowish with residual variegated spots on all segments. Anterior margin of carapace only moderately emarginated; carapace carinae weakly developed; all furrows weak; intercarinal spaces weakly granular. Tergites I-VI with one moderately marked median carina; tergite VII pentacarinate, lateral pairs of carinae moderately marked, median carinae marked only on proximal third; intercarinal spaces weakly granular. Pectines small with moderate fulcra; basal middle lamella not dilated in female; pectinal tooth count ranging from 16–17 in male and 14–17 in female. Sternites surface with a residual granulation, almost smooth; carinae absent on III-VI, four weak to moderate carinae on VII; spiracles slit-like but short. Metasomal segments with 10-10-8-8-5 carinae; dorsal carinae of segments I to IV with one strong distal spinoid granule, better marked in female; intercarinal spaces weakly granular. Telson smooth in males; with one ventral and four vestigial lateral carinae in the female; aculeus shorter than vesicle, moderately curved; subaculear tubercle short and strongly rhomboid, with two dorsal teeth. Pedipalp femur pentacarinate; all carinae moderately to strongly crenulate; patella with seven carinae; internal carina with strong spinoid granules; chelae with 8–9 strongly marked carinae; all sides weakly granular; carinae and granules better marked in female; dentate margins of fixed and movable fingers composed of 13–14 oblique rows of granules. Ventral aspect of leg tarsi with numerous thin setae; tibial spurs absent; pedal spurs present but vestigial in all legs.</p><fig id="F11" position="float" orientation="portrait"><label>Figure 11.</label><caption><p>
                    <italic><tp:taxon-name><tp:taxon-name-part taxon-name-part-type="genus" reg="Tityus">Tityus</tp:taxon-name-part> <tp:taxon-name-part taxon-name-part-type="species" reg="mana">mana</tp:taxon-name-part></tp:taxon-name></italic>, female from Awala Yalimapo (photo J. Chevalier).</p></caption><graphic xmlns:xlink="http://www.w3.org/1999/xlink" xlink:href="zookeys-764-027-g011.jpg" position="float" orientation="portrait" xlink:type="simple" id="oo_207902.jpg"/></fig></tp:treatment-sec><ref-list><ref id="B18"><mixed-citation xmlns:xlink="http://www.w3.org/1999/xlink" xlink:type="simple">
          <person-group><name name-style="western"><surname>Lourenço</surname><given-names>WR</given-names></name></person-group> (<year>1984</year>) Analyse taxonomique des scorpions du groupe <italic><tp:taxon-name><tp:taxon-name-part taxon-name-part-type="genus">Tityus</tp:taxon-name-part> <tp:taxon-name-part taxon-name-part-type="species">clathratus</tp:taxon-name-part></tp:taxon-name></italic> Koch, 1845 (<tp:taxon-name><tp:taxon-name-part taxon-name-part-type="order">Scorpiones</tp:taxon-name-part></tp:taxon-name>, <tp:taxon-name><tp:taxon-name-part taxon-name-part-type="family">Buthidae</tp:taxon-name-part></tp:taxon-name>). Bulletin du Muséum national d’Histoire naturelle, Paris, 4e ser., 6, section A, 2: 349–360.</mixed-citation></ref><ref id="B23"><mixed-citation xmlns:xlink="http://www.w3.org/1999/xlink" xlink:type="simple">
          <person-group><name name-style="western"><surname>Lourenço</surname><given-names>WR</given-names></name></person-group> (<year>1992</year>) Biogéographie des espèces du groupe naturel «<italic><tp:taxon-name><tp:taxon-name-part taxon-name-part-type="genus">Tityus</tp:taxon-name-part> <tp:taxon-name-part taxon-name-part-type="species">clathratus</tp:taxon-name-part></tp:taxon-name></italic>» (<tp:taxon-name><tp:taxon-name-part taxon-name-part-type="subphylum">Chelicerata</tp:taxon-name-part></tp:taxon-name>, <tp:taxon-name><tp:taxon-name-part taxon-name-part-type="order">Scorpiones</tp:taxon-name-part></tp:taxon-name>, <tp:taxon-name><tp:taxon-name-part taxon-name-part-type="family">Buthidae</tp:taxon-name-part></tp:taxon-name>). Bulletin du Muséum national d’Histoire naturelle, Paris, 4e sér., 14, section A, 2: 473–481.</mixed-citation></ref><ref id="B7"><mixed-citation xmlns:xlink="http://www.w3.org/1999/xlink" xlink:type="simple">
          <person-group><name name-style="western"><surname>Fet</surname><given-names>V</given-names></name><name name-style="western"><surname>Sissom</surname><given-names>WD</given-names></name><name name-style="western"><surname>Lowe</surname><given-names>G</given-names></name><name name-style="western"><surname>Braunwalder</surname><given-names>ME</given-names></name></person-group> (<year>2000</year>) <source>Catalog of the Scorpions of the World (1758–1998).</source> <publisher-name>New York</publisher-name>, <publisher-loc>New York Ento-mological Society</publisher-loc>, <size units="page">690 pp</size>.</mixed-citation></ref><ref id="B37"><mixed-citation xmlns:xlink="http://www.w3.org/1999/xlink" xlink:type="simple">
          <person-group><name name-style="western"><surname>Lourenço</surname><given-names>WR</given-names></name></person-group> (<year>2012d</year>) <article-title>Further considerations on <tp:taxon-name><tp:taxon-name-part taxon-name-part-type="genus">Tityus</tp:taxon-name-part> (<tp:taxon-name-part taxon-name-part-type="subgenus">Archaeotityus</tp:taxon-name-part>) <tp:taxon-name-part taxon-name-part-type="species">clathratus</tp:taxon-name-part></tp:taxon-name> C. L. Koch, 1844 and description of two associated new species (<tp:taxon-name><tp:taxon-name-part taxon-name-part-type="order">Scorpiones</tp:taxon-name-part></tp:taxon-name>, <tp:taxon-name><tp:taxon-name-part taxon-name-part-type="family">Buthidae</tp:taxon-name-part></tp:taxon-name>).</article-title> <source>Boletín de la Sociedad Entomológica Aragonesa</source> <volume>50</volume>: <fpage>277</fpage>–<lpage>283</lpage>.</mixed-citation></ref></ref-list></tp:taxon-treatment>
