# Supplementary material for: A synopsis of the scorpion fauna of French Guiana, with description of four new species
Source: Zookeys. 2018 Jun 5;(764):27–90. doi: 10.3897/zookeys.764.25108 (PMC5997737; doi:10.3897/zookeys.764.25108)
Supplement: XML Treatment for Tityus (Atreus) obscurus [file zookeys.764.25108-treatment13.xml]

<!DOCTYPE tp:taxon-treatment
  PUBLIC "-//TaxonX//DTD Taxonomic Treatment Publishing DTD v0 20100105//EN" "tax-treatment-NSO.dtd">
<tp:taxon-treatment xmlns:tp="http://www.plazi.org/taxpub"><tp:treatment-meta><kwd-group><label>Taxon classification</label><kwd><named-content xmlns:xlink="http://www.w3.org/1999/xlink" content-type="kingdom">Animalia</named-content></kwd><kwd><named-content xmlns:xlink="http://www.w3.org/1999/xlink" content-type="order">Scorpiones</named-content></kwd><kwd><named-content xmlns:xlink="http://www.w3.org/1999/xlink" content-type="family">Buthidae</named-content></kwd></kwd-group><mixed-citation publication-type="journal"><person-group><name><surname>Ythier</surname><given-names>Eric</given-names></name></person-group><article-title>A synopsis of the scorpion fauna of French Guiana, with description of four new species</article-title><source>Zookeys</source><day>5</day><month>6</month><year>2018</year><volume>2018</volume><issue>764</issue><fpage>27</fpage><lpage>90</lpage><pub-id pub-id-type="doi">10.3897/zookeys.764.25108</pub-id></mixed-citation></tp:treatment-meta><tp:nomenclature><tp:taxon-name>
                <tp:taxon-name-part taxon-name-part-type="genus" reg="Tityus">Tityus</tp:taxon-name-part> (<tp:taxon-name-part taxon-name-part-type="subgenus" reg="Atreus">Atreus</tp:taxon-name-part>) <tp:taxon-name-part taxon-name-part-type="species" reg="obscurus">obscurus</tp:taxon-name-part></tp:taxon-name><tp:taxon-authority>(Gervais, 1843)</tp:taxon-authority><xref ref-type="fig" rid="F12">Figs 12</xref><xref ref-type="fig" rid="F13">, 13</xref></tp:nomenclature><tp:treatment-sec sec-type="References" id="SECID0E16AG"><title>References.</title><p>
                <xref ref-type="bibr" rid="B4">Gervais 1843</xref>, <xref ref-type="bibr" rid="B55">Pocock 1897</xref>, <xref ref-type="bibr" rid="B17">Lourenço 1983</xref>, <xref ref-type="bibr" rid="B25">Lourenço 1997b</xref>, <xref ref-type="bibr" rid="B7">Fet et al. 2000</xref>, <xref ref-type="bibr" rid="B30">Lourenço 2002a</xref>, Lourenço and Leguin 2008, <xref ref-type="bibr" rid="B61">Stockmann and Ythier 2010</xref>.</p></tp:treatment-sec><tp:treatment-sec sec-type="material" id="SECID0E3ABG"><title>Material.</title><p>Cayenne, one adult female (lectotype) and one immature female (paralectotype), <named-content xmlns:xlink="http://www.w3.org/1999/xlink" content-type="dwc:institutional_code" xlink:type="simple">MNHN</named-content>-RS3298, Mr. Leschenault &amp; Mr. Doumerc coll. Cayenne, one female, MNHNRS-0855, Noirot coll., 1890. Cayenne, one male and one female, MNHNRS0861, M. Melinon coll., 1877. Cayenne, three females, MNHNRS3297, M. Melinon coll., 1876. Cayenne, two females, MNHNRS3299, R. Pinchon leg., 1953. Cayenne, three males, MNHNRS3314, E. Abonnenc coll., two males, MNHNRS3317, E. Abonnenc coll., Inst. Pasteur leg. Cayenne, Montabo, in forest, one female, MNHNRS3319, III/1949. Cayenne, caught from a cat in a house, one female, <named-content xmlns:xlink="http://www.w3.org/1999/xlink" content-type="dwc:institutional_code" xlink:type="simple">MNHN</named-content>-RS3321, D. Destombes coll., VI/1950. Cayenne, one female, MNHNRS3325, F. Geay coll., 1902. Cayenne, one female, <named-content xmlns:xlink="http://www.w3.org/1999/xlink" content-type="dwc:institutional_code" xlink:type="simple">MNHN</named-content>-RS-0846, St. Laurent coll., 1899. Border with Para, one male and one female, MNHNRS-3286, 1900. Cayenne, Mt. St. Martin, forest, one female, MNHNRS7926, D. Quintero coll., 10/XII/1972. Cayenne, one male, MNHNRS8081, M. Condamin leg., 25/VI/1976. Cayenne, Mont Bourda, one immature, deposited in the <abbrev xmlns:xlink="http://www.w3.org/1999/xlink" content-type="institution" xlink:title="Reserve Naturelle de l’Amana, Awala-Yalimapo, French Guiana, France" id="ABBRID0ERBBG" xlink:type="simple">RNA</abbrev>, J. Chevalier &amp; B. Tan coll., 09/VII/2017. Cayenne region, one male, deposited in the <named-content xmlns:xlink="http://www.w3.org/1999/xlink" content-type="dwc:institutional_code" xlink:type="simple">MHNG</named-content>, Freitag leg., IX/1987. AmaroneBaraquin, one male and one female, MNHNRS0849, 1900. AntecumePata, in forest, one female, <named-content xmlns:xlink="http://www.w3.org/1999/xlink" content-type="dwc:institutional_code" xlink:type="simple">MNHN</named-content>-RS-6268, J.P. Gasc coll., 18/VII/1972. AntecumePata, in forest, one female, <named-content xmlns:xlink="http://www.w3.org/1999/xlink" content-type="dwc:institutional_code" xlink:type="simple">MNHN</named-content>-RS-6269, J.P. Gasc coll., 18/VII/1972. Antecume-Pata, one female, MNHNRS7918, J.P. Gasc leg., 1975. Antecume-Pata, one male, <named-content xmlns:xlink="http://www.w3.org/1999/xlink" content-type="dwc:institutional_code" xlink:type="simple">MNHN</named-content>-RS7919, J.P. Gasc leg., 1975. Antecume-Pata, one female, <named-content xmlns:xlink="http://www.w3.org/1999/xlink" content-type="dwc:institutional_code" xlink:type="simple">MNHN</named-content>-RS-7920, J.P. Gasc leg., 1975. Downstream from Saut Pararé on Arataye river, Approuague tributary, two males and one female, MNHNRS7389, J.P. Gasc coll., IV-V/1979. Downstream from Saut Pararé on Arataye river, Approuague tributary, one male, MNHNRS7391, J.P. Gasc coll., IVV/1979. Camopi, Oyapock valley, one male and one female, MNHNRS3393, mission E. Aubert de la Rüe coll., 18/XII/1948. Upper Approuage, in forest, one male, MNHNRS3301, III/1946. Upper Oyapock, between Mount Orière and Dégrad Galoupa, two females, MNHNRS3310, mission E. Aubert de la Rüe coll., 1948–49. Kaw, one female, MNHNRS8296, J. Lescure coll., 2730/IV/1977. Mitaraka Massif, hand catch, one male, two females and one immature female, deposited in the <named-content xmlns:xlink="http://www.w3.org/1999/xlink" content-type="dwc:institutional_code" xlink:type="simple">MNHN</named-content>, <named-content xmlns:xlink="http://www.w3.org/1999/xlink" content-type="dwc:institutional_code" xlink:type="simple">MNHN</named-content>/PNI Guyane 2015, E. Poirier, P.H. Dalens &amp; J. Touroult coll., 11–18/III/2015. Mitaraka Massif, camp, layon D, tropical moist forest, in plateau, winkler, two females, deposited in the <named-content xmlns:xlink="http://www.w3.org/1999/xlink" content-type="dwc:institutional_code" xlink:type="simple">MNHN</named-content>, <named-content xmlns:xlink="http://www.w3.org/1999/xlink" content-type="dwc:institutional_code" xlink:type="simple">MNHN</named-content>/PNI Guyane 2015, J. Orivel &amp; F. PetitClerc coll., 23/II/2015–11/III/2015. Apatou, Crevette river, one male, one female and one immature male, deposited in the <abbrev xmlns:xlink="http://www.w3.org/1999/xlink" content-type="institution" xlink:title="Reserve Naturelle de l’Amana, Awala-Yalimapo, French Guiana, France" id="ABBRID0EDDBG" xlink:type="simple">RNA</abbrev>, J. Chevalier &amp; P. Gallier coll., 30/VI/2017. Sinnamary, path of the Canceler river, under a palm tree’s bark, one female and one male, deposited in the <abbrev xmlns:xlink="http://www.w3.org/1999/xlink" content-type="institution" xlink:title="Reserve Naturelle de l’Amana, Awala-Yalimapo, French Guiana, France" id="ABBRID0EIDBG" xlink:type="simple">RNA</abbrev>, J. Chevalier &amp; P. Gallier coll., 05/VIII/2017. Iracoubo, Savanne Grand Macoua, one female, deposited in the <abbrev xmlns:xlink="http://www.w3.org/1999/xlink" content-type="institution" xlink:title="Reserve Naturelle de l’Amana, Awala-Yalimapo, French Guiana, France" id="ABBRID0ENDBG" xlink:type="simple">RNA</abbrev>, J. Chevalier &amp; Q. Uriot coll., 28/VII/2017. Mounts of Montsinery, one female, MNHNRS5252, F. Geay coll., II/1902. Oyapock, two males, <named-content xmlns:xlink="http://www.w3.org/1999/xlink" content-type="dwc:institutional_code" xlink:type="simple">MNHN</named-content>-RS0845, F. Geay coll., 1900. Oyapock, one female, MNHNRS0862, F. Geay coll., 1900. Oyapock, one male, <named-content xmlns:xlink="http://www.w3.org/1999/xlink" content-type="dwc:institutional_code" xlink:type="simple">MNHN</named-content>-RS3305, mission E. Aubert de la Rüe coll., 1/XII/1948. Saül, one male and three females, MNHNRS5286, Balachowsky leg., 27/X/1969. Saül, Gros Arbres trail, one female, deposited in the <abbrev xmlns:xlink="http://www.w3.org/1999/xlink" content-type="institution" xlink:title="Reserve Naturelle de l’Amana, Awala-Yalimapo, French Guiana, France" id="ABBRID0E3DBG" xlink:type="simple">RNA</abbrev>, J. Chevalier coll., 23/VIII/2017. Saül, Belvédère, one juvenile, deposited in the <abbrev xmlns:xlink="http://www.w3.org/1999/xlink" content-type="institution" xlink:title="Reserve Naturelle de l’Amana, Awala-Yalimapo, French Guiana, France" id="ABBRID0EBEBG" xlink:type="simple">RNA</abbrev>, J. Chevalier coll., 21–22/VIII/2017. Saut Sabbat, one female, MNHNRS8208, D. Kopp coll., 8/VII/1976. Saut Sabbat, one immature female, deposited in the <named-content xmlns:xlink="http://www.w3.org/1999/xlink" content-type="dwc:institutional_code" xlink:type="simple">MNHN</named-content>, E. Ythier coll., 03–11/XI/2010. St. Jean du Maroni, one female, MNHNRS0856, R. Benoist coll., 1914. Yanioué, upper Oyapock, upper Camopi, upstream waterfall, one male, MNHNRS3295, mission E. Aubert de la Rüe coll., II/1949. Cacao, four males and one immature, deposited in the <named-content xmlns:xlink="http://www.w3.org/1999/xlink" content-type="dwc:institutional_code" xlink:type="simple">MHNG</named-content>, Chippaux leg., X/1983. Cacao, one male, deposited in the <named-content xmlns:xlink="http://www.w3.org/1999/xlink" content-type="dwc:institutional_code" xlink:type="simple">MHNG</named-content>, W. Lourenço leg., II/1989. Cacao, one male, deposited in the <named-content xmlns:xlink="http://www.w3.org/1999/xlink" content-type="dwc:institutional_code" xlink:type="simple">MHNG</named-content>, P. Soler leg., I/1992. Kourou, one male, deposited in the <named-content xmlns:xlink="http://www.w3.org/1999/xlink" content-type="dwc:institutional_code" xlink:type="simple">MHNG</named-content>, R. Garrouste leg., 16/II/1995. Kourou, one male, deposited in the <named-content xmlns:xlink="http://www.w3.org/1999/xlink" content-type="dwc:institutional_code" xlink:type="simple">MHNG</named-content>, Freitag leg., 9/X/1987. Petit-Saut, in canopy with radeau des cimes, one immature female, deposited in the <named-content xmlns:xlink="http://www.w3.org/1999/xlink" content-type="dwc:institutional_code" xlink:type="simple">MHNG</named-content>, H.P. Aberlenc coll., 4/XI/1989. Trinité reserve, Aya river, pitfall trap, one immature female, deposited in the <named-content xmlns:xlink="http://www.w3.org/1999/xlink" content-type="dwc:institutional_code" xlink:type="simple">MNHN</named-content>, C. Courtial coll., X/2009. Trinité reserve, Aya river, one immature male, deposited in the <named-content xmlns:xlink="http://www.w3.org/1999/xlink" content-type="dwc:institutional_code" xlink:type="simple">MNHN</named-content>, C. Courtial coll., X/2008. Trinité reserve, Aya River, two males and one female, deposited in the <named-content xmlns:xlink="http://www.w3.org/1999/xlink" content-type="dwc:institutional_code" xlink:type="simple">MNHN</named-content>, C. Courtial coll., XII/2010. Matoury, one male and one immature, deposited in the <abbrev xmlns:xlink="http://www.w3.org/1999/xlink" xlink:title="Eric Ythier Private Collection, Romanèche-Thorins, France" id="ABBRID0EYFBG" xlink:type="simple">EYPC</abbrev>, EY0042, E. Ythier coll., 03–11/XI/2010. Salobroc, two immatures, MNHNRS0812. Guyane, three females, <named-content xmlns:xlink="http://www.w3.org/1999/xlink" content-type="dwc:institutional_code" xlink:type="simple">MNHN</named-content>-RS0810, M. Lafon coll., 1872. Guyane, two males and one female, MNHNRS0844, G. Dewer coll., 1897. Guyane, one female, <named-content xmlns:xlink="http://www.w3.org/1999/xlink" content-type="dwc:institutional_code" xlink:type="simple">MNHN</named-content>-RS0850, Viguier coll., 1877. Guyane, one female, MNHNRS8250, D. Kopp coll., 3/VII/1976. Between Oyapock and Amapa (disputed area), one female, MNHNRS0852, Villecourt coll., 1899. <!--PageBreak-->Between Oyapock and Mount SociatMarcel, on the ground, base camp, river bank, Eleuponsin, one female, MNHNRS8076, J. P. Gasc coll. III/1976. Paranama, one female, MNHNRS8251, D. Kopp coll., 3/VII/1976. Franco-brazilian region, two females, MNHNRS0839, F. Geay coll., 1899. Le Para (?), five males and five females, <named-content xmlns:xlink="http://www.w3.org/1999/xlink" content-type="dwc:institutional_code" xlink:type="simple">MNHN</named-content>-RS0854.</p></tp:treatment-sec><tp:treatment-sec sec-type="diagnosis" id="SECID0ENGBG"><title>Diagnosis.</title><p>Species of large size when compared with the average size of the other species within the genus, ranging from 75.7 to 100 mm in total length. General coloration uniformly dark brown to blackish. Carapace and mesosoma uniformly dark brown to blackish. Sternites with some pale zones; a triangular smooth testaceous area on the middle of the posterior border of the sternite III; pectines testaceous. Metasomal segments I to V and telson uniformly dark brown to blackish. In most cases the juvenile instars are yellowish or reddish yellow, with very numerous variegated spots, these spots being not visible in the adults as a result of the very marked sclerification of the cuticle. Chelicerae yellowish with variegated dark brown spots over the entire surface; fingers brownish; teeth dark reddish. Pedipalps dark reddish; chela fingers dark brown to blackish with tip yellowish. Legs yellowish almost entirely covered with brownish spots, except on telotarsus. Number of pectine teeth ranging from 18 to 22 teeth in both sexes; the basal middle lamellae strongly dilated in females. Metasomal segments I and II with ten carinae; segments III and IV with eight carinae; segment V with five carinae. Telson with a strong spinoid subaculear <!--PageBreak-->tooth present that can be moderate in size or almost totally absent in very large specimens. Dentate margins of pedipalp chela fixed and movable fingers with 15–17 oblique rows of granules. Very strong sexual dimorphism; male pedipalps are longer and more slender than those of the females; metasoma of the male is also longer than the one of the female.</p><fig id="F12" position="float" orientation="portrait"><label>Figure 12.</label><caption><p>
                    <italic><tp:taxon-name><tp:taxon-name-part taxon-name-part-type="genus" reg="Tityus">Tityus</tp:taxon-name-part> <tp:taxon-name-part taxon-name-part-type="species" reg="obscurus">obscurus</tp:taxon-name-part></tp:taxon-name></italic>, adult female from Cayenne.</p></caption><graphic xmlns:xlink="http://www.w3.org/1999/xlink" xlink:href="zookeys-764-027-g012.jpg" position="float" orientation="portrait" xlink:type="simple" id="oo_207903.jpg"/></fig><fig id="F13" position="float" orientation="portrait"><label>Figure 13.</label><caption><p>
                    <italic><tp:taxon-name><tp:taxon-name-part taxon-name-part-type="genus" reg="Tityus">Tityus</tp:taxon-name-part> <tp:taxon-name-part taxon-name-part-type="species" reg="obscurus">obscurus</tp:taxon-name-part></tp:taxon-name></italic>, juvenile from Saut Sabbat.</p></caption><graphic xmlns:xlink="http://www.w3.org/1999/xlink" xlink:href="zookeys-764-027-g013.jpg" position="float" orientation="portrait" xlink:type="simple" id="oo_207904.jpg"/></fig></tp:treatment-sec><ref-list><ref id="B4"><mixed-citation xmlns:xlink="http://www.w3.org/1999/xlink" xlink:type="simple">
          <person-group><name name-style="western"><surname>Gervais</surname><given-names>P</given-names></name></person-group> (<year>1843</year>) <article-title>Les principaux résultats d’un travail sur la famille des Scorpions. Société philomatique de Paris. Extraits des procès-verbaux des séances, vol.</article-title> <volume>5</volume>(<issue>7</issue>): <fpage>129</fpage>–<lpage>131</lpage>.</mixed-citation></ref><ref id="B55"><mixed-citation xmlns:xlink="http://www.w3.org/1999/xlink" xlink:type="simple">
          <person-group><name name-style="western"><surname>Pocock</surname><given-names>RI</given-names></name></person-group> (<year>1897</year>) Report upon the scorpiones and pedipalpi obtained on the Lower Amazons by Messrs E. E. Austen and F. Pickard-Cambridge during the trip of Mr Siemens Steamship ‘Faraday’. Annals and Magazine of Natural History, ser. 6, 19: 357–368. <ext-link xlink:type="simple" ext-link-type="doi" xlink:href="10.1080/00222939708680549">https://doi.org/10.1080/00222939708680549</ext-link></mixed-citation></ref><ref id="B17"><mixed-citation xmlns:xlink="http://www.w3.org/1999/xlink" xlink:type="simple">
          <person-group><name name-style="western"><surname>Lourenço</surname><given-names>WR</given-names></name></person-group> (<year>1983</year>) La faune des scorpions de Guyane française. Bulletin du Muséum national d’Histoire naturelle, Paris, 4e sér. 5 (A3): 771–808.</mixed-citation></ref><ref id="B25"><mixed-citation xmlns:xlink="http://www.w3.org/1999/xlink" xlink:type="simple">
          <person-group><name name-style="western"><surname>Lourenço</surname><given-names>WR</given-names></name></person-group> (<year>1997b</year>) <article-title>Additions à la faune de scorpions néotropicaux (<tp:taxon-name><tp:taxon-name-part taxon-name-part-type="class">Arachnida</tp:taxon-name-part></tp:taxon-name>).</article-title> <source>Revue Suisse de Zoologie</source> <volume>104</volume>(<issue>3</issue>): <fpage>687</fpage>–<lpage>604</lpage>. <ext-link xlink:type="simple" ext-link-type="doi" xlink:href="10.5962/bhl.part.80012">https://doi.org/10.5962/bhl.part.80012</ext-link></mixed-citation></ref><ref id="B7"><mixed-citation xmlns:xlink="http://www.w3.org/1999/xlink" xlink:type="simple">
          <person-group><name name-style="western"><surname>Fet</surname><given-names>V</given-names></name><name name-style="western"><surname>Sissom</surname><given-names>WD</given-names></name><name name-style="western"><surname>Lowe</surname><given-names>G</given-names></name><name name-style="western"><surname>Braunwalder</surname><given-names>ME</given-names></name></person-group> (<year>2000</year>) <source>Catalog of the Scorpions of the World (1758–1998).</source> <publisher-name>New York</publisher-name>, <publisher-loc>New York Ento-mological Society</publisher-loc>, <size units="page">690 pp</size>.</mixed-citation></ref><ref id="B30"><mixed-citation xmlns:xlink="http://www.w3.org/1999/xlink" xlink:type="simple">
          <person-group><name name-style="western"><surname>Lourenço</surname><given-names>WR</given-names></name></person-group> (<year>2002a</year>) <source>Scorpions of Brazil.</source> <publisher-name>Les Editions de l’IF</publisher-name>, <publisher-loc>Paris</publisher-loc>, <size units="page">320 pp</size>.</mixed-citation></ref><ref id="B61"><mixed-citation xmlns:xlink="http://www.w3.org/1999/xlink" xlink:type="simple">
          <person-group><name name-style="western"><surname>Stockmann</surname><given-names>R</given-names></name><name name-style="western"><surname>Ythier</surname><given-names>E</given-names></name></person-group> (<year>2010</year>) <source>Scorpions of the World.</source> <publisher-name>NAP Editions</publisher-name>, <publisher-loc>Paris</publisher-loc>, <size units="page">572 pp</size>.</mixed-citation></ref></ref-list></tp:taxon-treatment>
