# Supplementary material for: A synopsis of the scorpion fauna of French Guiana, with description of four new species
Source: Zookeys. 2018 Jun 5;(764):27–90. doi: 10.3897/zookeys.764.25108 (PMC5997737; doi:10.3897/zookeys.764.25108)
Supplement: XML Treatment for Tityus (Archaeotityus) silvestris [file zookeys.764.25108-treatment14.xml]

<!DOCTYPE tp:taxon-treatment
  PUBLIC "-//TaxonX//DTD Taxonomic Treatment Publishing DTD v0 20100105//EN" "tax-treatment-NSO.dtd">
<tp:taxon-treatment xmlns:tp="http://www.plazi.org/taxpub"><tp:treatment-meta><kwd-group><label>Taxon classification</label><kwd><named-content xmlns:xlink="http://www.w3.org/1999/xlink" content-type="kingdom">Animalia</named-content></kwd><kwd><named-content xmlns:xlink="http://www.w3.org/1999/xlink" content-type="order">Scorpiones</named-content></kwd><kwd><named-content xmlns:xlink="http://www.w3.org/1999/xlink" content-type="family">Buthidae</named-content></kwd></kwd-group><mixed-citation publication-type="journal"><person-group><name><surname>Ythier</surname><given-names>Eric</given-names></name></person-group><article-title>A synopsis of the scorpion fauna of French Guiana, with description of four new species</article-title><source>Zookeys</source><day>5</day><month>6</month><year>2018</year><volume>2018</volume><issue>764</issue><fpage>27</fpage><lpage>90</lpage><pub-id pub-id-type="doi">10.3897/zookeys.764.25108</pub-id></mixed-citation></tp:treatment-meta><tp:nomenclature><tp:taxon-name>
                <tp:taxon-name-part taxon-name-part-type="genus" reg="Tityus">Tityus</tp:taxon-name-part> (<tp:taxon-name-part taxon-name-part-type="subgenus" reg="Archaeotityus">Archaeotityus</tp:taxon-name-part>) <tp:taxon-name-part taxon-name-part-type="species" reg="silvestris">silvestris</tp:taxon-name-part></tp:taxon-name><tp:taxon-authority>Pocock, 1897</tp:taxon-authority><xref ref-type="fig" rid="F14">Fig. 14</xref></tp:nomenclature><tp:treatment-sec sec-type="References" id="SECID0EQJBG"><title>References.</title><p>
                <xref ref-type="bibr" rid="B55">Pocock 1897</xref>, <xref ref-type="bibr" rid="B17">Lourenço 1983</xref>, <xref ref-type="bibr" rid="B18">Lourenço 1984</xref>, <xref ref-type="bibr" rid="B20">Lourenço 1988a</xref>, <xref ref-type="bibr" rid="B23">Lourenço 1992</xref>, <xref ref-type="bibr" rid="B25">Lourenço 1997b</xref>, <xref ref-type="bibr" rid="B7">Fet et al. 2000</xref>, <xref ref-type="bibr" rid="B30">Lourenço 2002a</xref>, <xref ref-type="bibr" rid="B34">Lourenço 2008</xref>, <xref ref-type="bibr" rid="B61">Stockmann and Ythier 2010</xref>.</p></tp:treatment-sec><tp:treatment-sec sec-type="material" id="SECID0E5KBG"><title>Material.</title><p>Downstream from Saut Pararé on Arataye River, Approuague tributary, one male, MNHNRS7390.1, J.P. Gasc coll., IV-X/1979. Ilet la Mère, one female, MNHNRS8298, J. Lescure coll., 25/VII/1977. St. Jean du Maroni, one female, MNHNRS3322, R. Benoist coll., 1914. Cacao, one male, deposited in the <named-content xmlns:xlink="http://www.w3.org/1999/xlink" content-type="dwc:institutional_code" xlink:type="simple">MHNG</named-content>, Chippaux coll., X/1983. Mitaraka Massif, 433 m, tropical moist forest, in plateau, one male, deposited in the <named-content xmlns:xlink="http://www.w3.org/1999/xlink" content-type="dwc:institutional_code" xlink:type="simple">MNHN</named-content>, <named-content xmlns:xlink="http://www.w3.org/1999/xlink" content-type="dwc:institutional_code" xlink:type="simple">MNHN</named-content>/PNI Guyane 2015 (APA 973-1), M. Pollet coll., 2–8/III/2015. Mitaraka Massif, pointe Macaria, hand catch, one female, deposited in the <named-content xmlns:xlink="http://www.w3.org/1999/xlink" content-type="dwc:institutional_code" xlink:type="simple">MNHN</named-content>, <named-content xmlns:xlink="http://www.w3.org/1999/xlink" content-type="dwc:institutional_code" xlink:type="simple">MNHN</named-content>/PNI Guyane 2015 (APA 973-1), E. Poirier, P.H. Dalens &amp; J. Touroult coll., 24–27/II/2015. Saül, Popote Kanawa, one immature, deposited in the <abbrev xmlns:xlink="http://www.w3.org/1999/xlink" content-type="institution" xlink:title="Reserve Naturelle de l’Amana, Awala-Yalimapo, French Guiana, France" id="ABBRID0E4LBG" xlink:type="simple">RNA</abbrev>, J. Chevalier coll., 24/VIII/2017. Cayenne, Mont Bourda, two females and six immatures, deposited in the <abbrev xmlns:xlink="http://www.w3.org/1999/xlink" content-type="institution" xlink:title="Reserve Naturelle de l’Amana, Awala-Yalimapo, French Guiana, France" id="ABBRID0ECMBG" xlink:type="simple">RNA</abbrev>, J. Chevalier coll., 09/VII/2017. Disputed area between Oyapock and Amapa, one female, MNHNRS0820, D. Villecourt coll., 1899.</p></tp:treatment-sec><tp:treatment-sec sec-type="diagnosis" id="SECID0EHMBG"><title>Diagnosis.</title><p>Small to moderate species when compared with the average size of the other species of the genus, with a very variable size ranging from 25 to 45 mm in total length. General coloration yellowish to pale yellow densely spotted with brownish to blackish pigmentation. Carapace yellowish with brownish yellow pigmentation and brownish spots; a conspicuous bright yellow T-shaped mark on the anterior part. Tergites yellowish with brownish yellow pigmentation and brownish spots. Sternites yellowish with brownish spots. Metasomal segments I-III yellowish with brownish spots, IV and V reddish yellow. Vesicle reddish brown; aculeus reddish brown at the base and blackish at the tip. Pedipalps yellowish with brownish spots; chela fingers reddish yellow. Legs yellowish with brownish spots. This species presents a very complex pattern of polymorphism. Number of pectine teeth ranging from 14 to 16 in male and 12 to 15 in female; basal middle lamellae of female pectines not dilated. Metasomal segments I to IV without any spinoid posterior granule; segments IV and V of males bigger than those of females. Telson with a strong and rhomboid subaculear tooth. Dentate margins of pedipalp fingers composed of 15–16 oblique rows of granules in both males and females; male patella and metasomal segments generally much more bulky than those of females.</p><fig id="F14" position="float" orientation="portrait"><label>Figure 14.</label><caption><p>
                    <italic><tp:taxon-name><tp:taxon-name-part taxon-name-part-type="genus" reg="Tityus">Tityus</tp:taxon-name-part> <tp:taxon-name-part taxon-name-part-type="species" reg="silvestris">silvestris</tp:taxon-name-part></tp:taxon-name></italic>, male (left) and female with juveniles (right) from Saül (photo A. Thillien).</p></caption><graphic xmlns:xlink="http://www.w3.org/1999/xlink" xlink:href="zookeys-764-027-g014.jpg" position="float" orientation="portrait" xlink:type="simple" id="oo_207905.jpg"/></fig></tp:treatment-sec><ref-list><ref id="B55"><mixed-citation xmlns:xlink="http://www.w3.org/1999/xlink" xlink:type="simple">
          <person-group><name name-style="western"><surname>Pocock</surname><given-names>RI</given-names></name></person-group> (<year>1897</year>) Report upon the scorpiones and pedipalpi obtained on the Lower Amazons by Messrs E. E. Austen and F. Pickard-Cambridge during the trip of Mr Siemens Steamship ‘Faraday’. Annals and Magazine of Natural History, ser. 6, 19: 357–368. <ext-link xlink:type="simple" ext-link-type="doi" xlink:href="10.1080/00222939708680549">https://doi.org/10.1080/00222939708680549</ext-link></mixed-citation></ref><ref id="B17"><mixed-citation xmlns:xlink="http://www.w3.org/1999/xlink" xlink:type="simple">
          <person-group><name name-style="western"><surname>Lourenço</surname><given-names>WR</given-names></name></person-group> (<year>1983</year>) La faune des scorpions de Guyane française. Bulletin du Muséum national d’Histoire naturelle, Paris, 4e sér. 5 (A3): 771–808.</mixed-citation></ref><ref id="B18"><mixed-citation xmlns:xlink="http://www.w3.org/1999/xlink" xlink:type="simple">
          <person-group><name name-style="western"><surname>Lourenço</surname><given-names>WR</given-names></name></person-group> (<year>1984</year>) Analyse taxonomique des scorpions du groupe <italic><tp:taxon-name><tp:taxon-name-part taxon-name-part-type="genus">Tityus</tp:taxon-name-part> <tp:taxon-name-part taxon-name-part-type="species">clathratus</tp:taxon-name-part></tp:taxon-name></italic> Koch, 1845 (<tp:taxon-name><tp:taxon-name-part taxon-name-part-type="order">Scorpiones</tp:taxon-name-part></tp:taxon-name>, <tp:taxon-name><tp:taxon-name-part taxon-name-part-type="family">Buthidae</tp:taxon-name-part></tp:taxon-name>). Bulletin du Muséum national d’Histoire naturelle, Paris, 4e ser., 6, section A, 2: 349–360.</mixed-citation></ref><ref id="B20"><mixed-citation xmlns:xlink="http://www.w3.org/1999/xlink" xlink:type="simple">
          <person-group><name name-style="western"><surname>Lourenço</surname><given-names>WR</given-names></name></person-group> (<year>1988a</year>) <article-title>Diversité biologique et modalités de la spéciation chez les scorpions amazoniens; <italic><tp:taxon-name><tp:taxon-name-part taxon-name-part-type="genus">Tityus</tp:taxon-name-part> <tp:taxon-name-part taxon-name-part-type="species">silvestris</tp:taxon-name-part></tp:taxon-name></italic> Pocock, un cas particulier de polymorphisme. Comptes rendus des séances de l’Académie des sciences, Ser. III Sci.</article-title> <source>Vie</source> <volume>306</volume>(<issue>15</issue>): <fpage>463</fpage>–<lpage>466</lpage>.</mixed-citation></ref><ref id="B23"><mixed-citation xmlns:xlink="http://www.w3.org/1999/xlink" xlink:type="simple">
          <person-group><name name-style="western"><surname>Lourenço</surname><given-names>WR</given-names></name></person-group> (<year>1992</year>) Biogéographie des espèces du groupe naturel «<italic><tp:taxon-name><tp:taxon-name-part taxon-name-part-type="genus">Tityus</tp:taxon-name-part> <tp:taxon-name-part taxon-name-part-type="species">clathratus</tp:taxon-name-part></tp:taxon-name></italic>» (<tp:taxon-name><tp:taxon-name-part taxon-name-part-type="subphylum">Chelicerata</tp:taxon-name-part></tp:taxon-name>, <tp:taxon-name><tp:taxon-name-part taxon-name-part-type="order">Scorpiones</tp:taxon-name-part></tp:taxon-name>, <tp:taxon-name><tp:taxon-name-part taxon-name-part-type="family">Buthidae</tp:taxon-name-part></tp:taxon-name>). Bulletin du Muséum national d’Histoire naturelle, Paris, 4e sér., 14, section A, 2: 473–481.</mixed-citation></ref><ref id="B25"><mixed-citation xmlns:xlink="http://www.w3.org/1999/xlink" xlink:type="simple">
          <person-group><name name-style="western"><surname>Lourenço</surname><given-names>WR</given-names></name></person-group> (<year>1997b</year>) <article-title>Additions à la faune de scorpions néotropicaux (<tp:taxon-name><tp:taxon-name-part taxon-name-part-type="class">Arachnida</tp:taxon-name-part></tp:taxon-name>).</article-title> <source>Revue Suisse de Zoologie</source> <volume>104</volume>(<issue>3</issue>): <fpage>687</fpage>–<lpage>604</lpage>. <ext-link xlink:type="simple" ext-link-type="doi" xlink:href="10.5962/bhl.part.80012">https://doi.org/10.5962/bhl.part.80012</ext-link></mixed-citation></ref><ref id="B7"><mixed-citation xmlns:xlink="http://www.w3.org/1999/xlink" xlink:type="simple">
          <person-group><name name-style="western"><surname>Fet</surname><given-names>V</given-names></name><name name-style="western"><surname>Sissom</surname><given-names>WD</given-names></name><name name-style="western"><surname>Lowe</surname><given-names>G</given-names></name><name name-style="western"><surname>Braunwalder</surname><given-names>ME</given-names></name></person-group> (<year>2000</year>) <source>Catalog of the Scorpions of the World (1758–1998).</source> <publisher-name>New York</publisher-name>, <publisher-loc>New York Ento-mological Society</publisher-loc>, <size units="page">690 pp</size>.</mixed-citation></ref><ref id="B30"><mixed-citation xmlns:xlink="http://www.w3.org/1999/xlink" xlink:type="simple">
          <person-group><name name-style="western"><surname>Lourenço</surname><given-names>WR</given-names></name></person-group> (<year>2002a</year>) <source>Scorpions of Brazil.</source> <publisher-name>Les Editions de l’IF</publisher-name>, <publisher-loc>Paris</publisher-loc>, <size units="page">320 pp</size>.</mixed-citation></ref><ref id="B34"><mixed-citation xmlns:xlink="http://www.w3.org/1999/xlink" xlink:type="simple">
          <person-group><name name-style="western"><surname>Lourenço</surname><given-names>WR</given-names></name></person-group> (<year>2008</year>) <article-title>The geographic pattern of distribution of the genus <italic><tp:taxon-name><tp:taxon-name-part taxon-name-part-type="genus">Rhopalurus</tp:taxon-name-part></tp:taxon-name></italic> Thorell, 1876 in the Guayana-Amazon region (<tp:taxon-name><tp:taxon-name-part taxon-name-part-type="order">Scorpiones</tp:taxon-name-part></tp:taxon-name>: <tp:taxon-name><tp:taxon-name-part taxon-name-part-type="family">Buthidae</tp:taxon-name-part></tp:taxon-name>), Euscorpius, No.</article-title> <volume>73</volume>: <fpage>1</fpage>–<lpage>14</lpage>.</mixed-citation></ref><ref id="B61"><mixed-citation xmlns:xlink="http://www.w3.org/1999/xlink" xlink:type="simple">
          <person-group><name name-style="western"><surname>Stockmann</surname><given-names>R</given-names></name><name name-style="western"><surname>Ythier</surname><given-names>E</given-names></name></person-group> (<year>2010</year>) <source>Scorpions of the World.</source> <publisher-name>NAP Editions</publisher-name>, <publisher-loc>Paris</publisher-loc>, <size units="page">572 pp</size>.</mixed-citation></ref></ref-list></tp:taxon-treatment>
