# Supplementary material for: A synopsis of the scorpion fauna of French Guiana, with description of four new species
Source: Zookeys. 2018 Jun 5;(764):27–90. doi: 10.3897/zookeys.764.25108 (PMC5997737; doi:10.3897/zookeys.764.25108)
Supplement: XML Treatment for Auyantepuia fravalae [file zookeys.764.25108-treatment17.xml]

<!DOCTYPE tp:taxon-treatment
  PUBLIC "-//TaxonX//DTD Taxonomic Treatment Publishing DTD v0 20100105//EN" "tax-treatment-NSO.dtd">
<tp:taxon-treatment xmlns:tp="http://www.plazi.org/taxpub"><tp:treatment-meta><kwd-group><label>Taxon classification</label><kwd><named-content xmlns:xlink="http://www.w3.org/1999/xlink" content-type="kingdom">Animalia</named-content></kwd><kwd><named-content xmlns:xlink="http://www.w3.org/1999/xlink" content-type="order">Scorpiones</named-content></kwd><kwd><named-content xmlns:xlink="http://www.w3.org/1999/xlink" content-type="family">Chactidae</named-content></kwd></kwd-group><mixed-citation publication-type="journal"><person-group><name><surname>Ythier</surname><given-names>Eric</given-names></name></person-group><article-title>A synopsis of the scorpion fauna of French Guiana, with description of four new species</article-title><source>Zookeys</source><day>5</day><month>6</month><year>2018</year><volume>2018</volume><issue>764</issue><fpage>27</fpage><lpage>90</lpage><pub-id pub-id-type="doi">10.3897/zookeys.764.25108</pub-id></mixed-citation></tp:treatment-meta><tp:nomenclature><tp:taxon-name>
                <tp:taxon-name-part taxon-name-part-type="genus" reg="Auyantepuia">Auyantepuia</tp:taxon-name-part>
                <tp:taxon-name-part taxon-name-part-type="species" reg="fravalae">fravalae</tp:taxon-name-part>
              </tp:taxon-name><tp:taxon-authority>Lourenço, 1983</tp:taxon-authority><xref ref-type="fig" rid="F19">Fig. 19</xref></tp:nomenclature><tp:treatment-sec sec-type="References" id="SECID0EQCAI"><title>References.</title><p>
                <xref ref-type="bibr" rid="B17">Lourenço 1983</xref>, <xref ref-type="bibr" rid="B25">Lourenço 1997b</xref>, <xref ref-type="bibr" rid="B7">Fet et al. 2000</xref>, <xref ref-type="bibr" rid="B60">Soleglad and Fet 2005</xref>, <xref ref-type="bibr" rid="B56">Prendini and Wheeler 2005</xref>, <xref ref-type="bibr" rid="B47">Lourenço and Qi 2007</xref>, <xref ref-type="bibr" rid="B65">Ythier 2015</xref>.</p></tp:treatment-sec><tp:treatment-sec sec-type="material" id="SECID0ESDAI"><title>Material.</title><p>Downstream from Saut Pararé on Arataye river, Approuague tributary, one male (holotype), <named-content xmlns:xlink="http://www.w3.org/1999/xlink" content-type="dwc:institutional_code" xlink:type="simple">MNHN</named-content>-RS8505, J.P. Gasc coll., IV/V/1979. Downstream from Saut Pararé on Arataye river, at the base of <italic><tp:taxon-name><tp:taxon-name-part taxon-name-part-type="genus" reg="Astrocaryum">Astrocaryum</tp:taxon-name-part> <tp:taxon-name-part taxon-name-part-type="species" reg="paramaca">paramaca</tp:taxon-name-part></tp:taxon-name></italic>, one female (allotype), <named-content xmlns:xlink="http://www.w3.org/1999/xlink" content-type="dwc:institutional_code" xlink:type="simple">MNHN</named-content>-RS-8506, J.P. Gasc coll., I/1981. Saül, under dead wood, one female, deposited in the <named-content xmlns:xlink="http://www.w3.org/1999/xlink" content-type="dwc:institutional_code" xlink:type="simple">MHNG</named-content>, P.K. Moritz coll., VIII/1987.</p></tp:treatment-sec><tp:treatment-sec sec-type="diagnosis" id="SECID0ESEAI"><title>Diagnosis.</title><p>Total length 28.8 mm for male holotype and 28.6 mm for female allotype. General coloration reddish brown. Carapace dark reddish brown with blackish spots around the ocular tubercle and on lateral edges of the carapace; ocular tubercle dark, almost black. Tergites reddish with several confluent lighter zones. Venter greyish yellow, the sternite VII darker; pectines and genital operculum yellow ochre. All metasomal segments reddish, slightly darker than the mesosoma; several reticular blackish spots on the ventral and lateral sides of segments I to V. Vesicle reddish yellow with several darker spots corresponding to granules; basis of aculeus reddish and tip of aculeus reddish black. Chelicerae dark yellowish with blackish spots starting at the basis of fingers and spreading along the chelicerae; fingers reddish. Pedipalps reddish with several longitudinal blackish spots on the three segments (femur, patella, and chela). Legs light yellow with several diffuse light brown spots. Carapace with a fine granulation with bigger granules on the anterior part; anterior edge very slightly concave, almost straight. Tergites with a medium size granulation, especially on the posterior part. Pectinal tooth count 8–8 in both sexes. Sternites smooth with spiracles rounded in shape. Ventral side of metasomal segments IV and V with medium size granulation on IV, important and spinoid on V; dorsal carinae weakly marked on segments I to IV; latero-dorsal carinae well-marked on segments I to IV and weakly marked on V; other carinae absent. Vesicle large and flattened, with medium size granulation on ventral and lateral sides; aculeus short. Pedipalp femur with four almost complete carinae; patella and chela with vestigial carinae; dorsal and internal sides of femur granular; chela strongly granulated dorsally, only few scattered granules internally; dentate margins on movable fingers with six rows of granules separated by bigger granules.</p><fig id="F19" position="float" orientation="portrait"><label>Figure 19.</label><caption><p>
                    <italic><tp:taxon-name><tp:taxon-name-part taxon-name-part-type="genus" reg="Auyantepuia">Auyantepuia</tp:taxon-name-part> <tp:taxon-name-part taxon-name-part-type="species" reg="fravalae">fravalae</tp:taxon-name-part></tp:taxon-name></italic>, male holotype from Saut Pararé (photo <named-content xmlns:xlink="http://www.w3.org/1999/xlink" content-type="dwc:institutional_code" xlink:type="simple">MNHN</named-content> / E.-A. Leguin).</p></caption><graphic xmlns:xlink="http://www.w3.org/1999/xlink" xlink:href="zookeys-764-027-g019.jpg" position="float" orientation="portrait" xlink:type="simple" id="oo_207910.jpg"/></fig></tp:treatment-sec><ref-list><ref id="B17"><mixed-citation xmlns:xlink="http://www.w3.org/1999/xlink" xlink:type="simple">
          <person-group><name name-style="western"><surname>Lourenço</surname><given-names>WR</given-names></name></person-group> (<year>1983</year>) La faune des scorpions de Guyane française. Bulletin du Muséum national d’Histoire naturelle, Paris, 4e sér. 5 (A3): 771–808.</mixed-citation></ref><ref id="B25"><mixed-citation xmlns:xlink="http://www.w3.org/1999/xlink" xlink:type="simple">
          <person-group><name name-style="western"><surname>Lourenço</surname><given-names>WR</given-names></name></person-group> (<year>1997b</year>) <article-title>Additions à la faune de scorpions néotropicaux (<tp:taxon-name><tp:taxon-name-part taxon-name-part-type="class">Arachnida</tp:taxon-name-part></tp:taxon-name>).</article-title> <source>Revue Suisse de Zoologie</source> <volume>104</volume>(<issue>3</issue>): <fpage>687</fpage>–<lpage>604</lpage>. <ext-link xlink:type="simple" ext-link-type="doi" xlink:href="10.5962/bhl.part.80012">https://doi.org/10.5962/bhl.part.80012</ext-link></mixed-citation></ref><ref id="B7"><mixed-citation xmlns:xlink="http://www.w3.org/1999/xlink" xlink:type="simple">
          <person-group><name name-style="western"><surname>Fet</surname><given-names>V</given-names></name><name name-style="western"><surname>Sissom</surname><given-names>WD</given-names></name><name name-style="western"><surname>Lowe</surname><given-names>G</given-names></name><name name-style="western"><surname>Braunwalder</surname><given-names>ME</given-names></name></person-group> (<year>2000</year>) <source>Catalog of the Scorpions of the World (1758–1998).</source> <publisher-name>New York</publisher-name>, <publisher-loc>New York Ento-mological Society</publisher-loc>, <size units="page">690 pp</size>.</mixed-citation></ref><ref id="B60"><mixed-citation xmlns:xlink="http://www.w3.org/1999/xlink" xlink:type="simple">
          <person-group><name name-style="western"><surname>Soleglad</surname><given-names>ME</given-names></name><name name-style="western"><surname>Fet</surname><given-names>V</given-names></name></person-group> (<year>2005</year>) <article-title>The Genus <italic><tp:taxon-name><tp:taxon-name-part taxon-name-part-type="genus">Auyantepuia</tp:taxon-name-part></tp:taxon-name></italic> González-Sponga, 1978 is confirmed as a synonym of <italic><tp:taxon-name><tp:taxon-name-part taxon-name-part-type="genus">Broteochactas</tp:taxon-name-part></tp:taxon-name></italic> Pocock, 1893 (<tp:taxon-name><tp:taxon-name-part taxon-name-part-type="order">Scorpiones</tp:taxon-name-part></tp:taxon-name>: <tp:taxon-name><tp:taxon-name-part taxon-name-part-type="family">Chactidae</tp:taxon-name-part></tp:taxon-name>).</article-title> <source>Euscorpius</source> <volume>29</volume>: <fpage>1</fpage>–<lpage>16</lpage>.</mixed-citation></ref><ref id="B56"><mixed-citation xmlns:xlink="http://www.w3.org/1999/xlink" xlink:type="simple">
          <person-group><name name-style="western"><surname>Prendini</surname><given-names>L</given-names></name><name name-style="western"><surname>Wheeler</surname><given-names>WC</given-names></name></person-group> (<year>2005</year>) <article-title>Scorpion higher phylogeny and classification, taxonomic anarchy, and standards for peer review in online publishing.</article-title> <source>Cladistics</source> <volume>21</volume>: <fpage>446</fpage>–<lpage>494</lpage>. <ext-link xlink:type="simple" ext-link-type="doi" xlink:href="10.1111/j.1096-0031.2005.00073.x">https://doi.org/10.1111/j.1096-0031.2005.00073.x</ext-link></mixed-citation></ref><ref id="B47"><mixed-citation xmlns:xlink="http://www.w3.org/1999/xlink" xlink:type="simple">
          <person-group><name name-style="western"><surname>Lourenço</surname><given-names>WR</given-names></name><name name-style="western"><surname>Qi</surname><given-names>JX</given-names></name></person-group> (<year>2007</year>) <article-title>Additions à la faune des scorpions de l’Etat du Amapâ, Brésil (<tp:taxon-name><tp:taxon-name-part taxon-name-part-type="subphylum">Chelicerata</tp:taxon-name-part></tp:taxon-name>, <tp:taxon-name><tp:taxon-name-part taxon-name-part-type="order">Scorpiones</tp:taxon-name-part></tp:taxon-name>).</article-title> <source>Revue suisse de Zoologie</source> <volume>114</volume>(<issue>1</issue>): <fpage>3</fpage>–<lpage>12</lpage>. <ext-link xlink:type="simple" ext-link-type="doi" xlink:href="10.5962/bhl.part.80384">https://doi.org/10.5962/bhl.part.80384</ext-link></mixed-citation></ref><ref id="B65"><mixed-citation xmlns:xlink="http://www.w3.org/1999/xlink" xlink:type="simple">
          <person-group><name name-style="western"><surname>Ythier</surname><given-names>E</given-names></name></person-group> (<year>2015</year>) <article-title>A new species of <italic><tp:taxon-name><tp:taxon-name-part taxon-name-part-type="genus">Auyantepuia</tp:taxon-name-part></tp:taxon-name></italic> González-Sponga, 1978 (<tp:taxon-name><tp:taxon-name-part taxon-name-part-type="order">Scorpiones</tp:taxon-name-part></tp:taxon-name>, <tp:taxon-name><tp:taxon-name-part taxon-name-part-type="family">Chactidae</tp:taxon-name-part></tp:taxon-name>) from French Guiana.</article-title> <source>ZooKeys</source> <volume>539</volume>: <fpage>97</fpage>–<lpage>109</lpage>. <ext-link xlink:type="simple" ext-link-type="doi" xlink:href="10.3897/zookeys.539.6664">https://doi.org/10.3897/zookeys.539.6664</ext-link></mixed-citation></ref></ref-list></tp:taxon-treatment>
