# Supplementary material for: A synopsis of the scorpion fauna of French Guiana, with description of four new species
Source: Zookeys. 2018 Jun 5;(764):27–90. doi: 10.3897/zookeys.764.25108 (PMC5997737; doi:10.3897/zookeys.764.25108)
Supplement: XML Treatment for Auyantepuia gaillardi [file zookeys.764.25108-treatment18.xml]

<!DOCTYPE tp:taxon-treatment
  PUBLIC "-//TaxonX//DTD Taxonomic Treatment Publishing DTD v0 20100105//EN" "tax-treatment-NSO.dtd">
<tp:taxon-treatment xmlns:tp="http://www.plazi.org/taxpub"><tp:treatment-meta><kwd-group><label>Taxon classification</label><kwd><named-content xmlns:xlink="http://www.w3.org/1999/xlink" content-type="kingdom">Animalia</named-content></kwd><kwd><named-content xmlns:xlink="http://www.w3.org/1999/xlink" content-type="order">Scorpiones</named-content></kwd><kwd><named-content xmlns:xlink="http://www.w3.org/1999/xlink" content-type="family">Chactidae</named-content></kwd></kwd-group><mixed-citation publication-type="journal"><person-group><name><surname>Ythier</surname><given-names>Eric</given-names></name></person-group><article-title>A synopsis of the scorpion fauna of French Guiana, with description of four new species</article-title><source>Zookeys</source><day>5</day><month>6</month><year>2018</year><volume>2018</volume><issue>764</issue><fpage>27</fpage><lpage>90</lpage><pub-id pub-id-type="doi">10.3897/zookeys.764.25108</pub-id></mixed-citation></tp:treatment-meta><tp:nomenclature><tp:taxon-name>
                <tp:taxon-name-part taxon-name-part-type="genus" reg="Auyantepuia">Auyantepuia</tp:taxon-name-part>
                <tp:taxon-name-part taxon-name-part-type="species" reg="gaillardi">gaillardi</tp:taxon-name-part>
              </tp:taxon-name><tp:taxon-authority>Lourenço, 1983</tp:taxon-authority></tp:nomenclature><tp:treatment-sec sec-type="References" id="SECID0EXGAI"><title>References.</title><p>
                <xref ref-type="bibr" rid="B17">Lourenço 1983</xref>, <xref ref-type="bibr" rid="B7">Fet et al. 2000</xref>, <xref ref-type="bibr" rid="B60">Soleglad and Fet 2005</xref>, <xref ref-type="bibr" rid="B56">Prendini and Wheeler 2005</xref>, <xref ref-type="bibr" rid="B47">Lourenço and Qi 2007</xref>, <xref ref-type="bibr" rid="B65">Ythier 2015</xref>.</p></tp:treatment-sec><tp:treatment-sec sec-type="material" id="SECID0EVHAI"><title>Material.</title><p>St Jean du Maroni, one male (holotype), one female (allotype) and six females (paratypes), <named-content xmlns:xlink="http://www.w3.org/1999/xlink" content-type="dwc:institutional_code" xlink:type="simple">MNHN</named-content>-RS-3311, R. Benoist coll., XII/1913. St Jean du Maroni, four females (paratypes), <named-content xmlns:xlink="http://www.w3.org/1999/xlink" content-type="dwc:institutional_code" xlink:type="simple">MNHN</named-content>-RS-3307, R. Benoist coll., III-IV/1914. St Jean du Maroni, one male (paratype), <named-content xmlns:xlink="http://www.w3.org/1999/xlink" content-type="dwc:institutional_code" xlink:type="simple">MNHN</named-content>-RS-3326, R. Benoist coll., 18/XII/1913.</p><!--PageBreak--></tp:treatment-sec><tp:treatment-sec sec-type="diagnosis" id="SECID0ELIAI"><title>Diagnosis.</title><p>Total length 25.2 mm for male holotype and 26.9 mm for female allotype. General coloration reddish yellow. Carapace light reddish with yellowish spots on the posterior and lateral edges of the carapace; ocular tubercle blackish. Tergites yellowish with several confluent darker spots, greyish. Venter pale yellow, the sternite VII darker; pectines and genital operculum yellow ochre. All metasomal segments uniformly reddish, slightly darker than the prosoma. Vesicle of same coloration as metasomal segment V; aculeus dark reddish. Chelicerae uniformly yellowish; tip of fingers reddish. Pedipalps reddish, the femur slightly yellowish. Legs uniformly pale yellow. Carapace with a fine granulation in males, smooth in female; anterior edge very slightly concave, almost straight. Tergites with a fine granulation similar to the one on carapace in males, smooth in females. Number of pectine teeth ranging from seven to eight in male and six to seven in female. Sternites smooth with spiracles rounded in shape. Metasomal segment V with spinoid granulation ventrally; dorsal and latero-dorsal carinae on segments I to V weakly marked; other carinae absent. Vesicle with few scattered granules ventrally, other sides smooth; aculeus short. Pedipalp femur with dorsal internal, dorsal external and ventral internal carinae well-marked; internal side granular; patella and chela with vestigial carinae; chela weakly granular dorsally; dentate margins on movable fingers with six rows of granules separated by bigger granules.</p></tp:treatment-sec><ref-list><ref id="B17"><mixed-citation xmlns:xlink="http://www.w3.org/1999/xlink" xlink:type="simple">
          <person-group><name name-style="western"><surname>Lourenço</surname><given-names>WR</given-names></name></person-group> (<year>1983</year>) La faune des scorpions de Guyane française. Bulletin du Muséum national d’Histoire naturelle, Paris, 4e sér. 5 (A3): 771–808.</mixed-citation></ref><ref id="B7"><mixed-citation xmlns:xlink="http://www.w3.org/1999/xlink" xlink:type="simple">
          <person-group><name name-style="western"><surname>Fet</surname><given-names>V</given-names></name><name name-style="western"><surname>Sissom</surname><given-names>WD</given-names></name><name name-style="western"><surname>Lowe</surname><given-names>G</given-names></name><name name-style="western"><surname>Braunwalder</surname><given-names>ME</given-names></name></person-group> (<year>2000</year>) <source>Catalog of the Scorpions of the World (1758–1998).</source> <publisher-name>New York</publisher-name>, <publisher-loc>New York Ento-mological Society</publisher-loc>, <size units="page">690 pp</size>.</mixed-citation></ref><ref id="B60"><mixed-citation xmlns:xlink="http://www.w3.org/1999/xlink" xlink:type="simple">
          <person-group><name name-style="western"><surname>Soleglad</surname><given-names>ME</given-names></name><name name-style="western"><surname>Fet</surname><given-names>V</given-names></name></person-group> (<year>2005</year>) <article-title>The Genus <italic><tp:taxon-name><tp:taxon-name-part taxon-name-part-type="genus">Auyantepuia</tp:taxon-name-part></tp:taxon-name></italic> González-Sponga, 1978 is confirmed as a synonym of <italic><tp:taxon-name><tp:taxon-name-part taxon-name-part-type="genus">Broteochactas</tp:taxon-name-part></tp:taxon-name></italic> Pocock, 1893 (<tp:taxon-name><tp:taxon-name-part taxon-name-part-type="order">Scorpiones</tp:taxon-name-part></tp:taxon-name>: <tp:taxon-name><tp:taxon-name-part taxon-name-part-type="family">Chactidae</tp:taxon-name-part></tp:taxon-name>).</article-title> <source>Euscorpius</source> <volume>29</volume>: <fpage>1</fpage>–<lpage>16</lpage>.</mixed-citation></ref><ref id="B56"><mixed-citation xmlns:xlink="http://www.w3.org/1999/xlink" xlink:type="simple">
          <person-group><name name-style="western"><surname>Prendini</surname><given-names>L</given-names></name><name name-style="western"><surname>Wheeler</surname><given-names>WC</given-names></name></person-group> (<year>2005</year>) <article-title>Scorpion higher phylogeny and classification, taxonomic anarchy, and standards for peer review in online publishing.</article-title> <source>Cladistics</source> <volume>21</volume>: <fpage>446</fpage>–<lpage>494</lpage>. <ext-link xlink:type="simple" ext-link-type="doi" xlink:href="10.1111/j.1096-0031.2005.00073.x">https://doi.org/10.1111/j.1096-0031.2005.00073.x</ext-link></mixed-citation></ref><ref id="B47"><mixed-citation xmlns:xlink="http://www.w3.org/1999/xlink" xlink:type="simple">
          <person-group><name name-style="western"><surname>Lourenço</surname><given-names>WR</given-names></name><name name-style="western"><surname>Qi</surname><given-names>JX</given-names></name></person-group> (<year>2007</year>) <article-title>Additions à la faune des scorpions de l’Etat du Amapâ, Brésil (<tp:taxon-name><tp:taxon-name-part taxon-name-part-type="subphylum">Chelicerata</tp:taxon-name-part></tp:taxon-name>, <tp:taxon-name><tp:taxon-name-part taxon-name-part-type="order">Scorpiones</tp:taxon-name-part></tp:taxon-name>).</article-title> <source>Revue suisse de Zoologie</source> <volume>114</volume>(<issue>1</issue>): <fpage>3</fpage>–<lpage>12</lpage>. <ext-link xlink:type="simple" ext-link-type="doi" xlink:href="10.5962/bhl.part.80384">https://doi.org/10.5962/bhl.part.80384</ext-link></mixed-citation></ref><ref id="B65"><mixed-citation xmlns:xlink="http://www.w3.org/1999/xlink" xlink:type="simple">
          <person-group><name name-style="western"><surname>Ythier</surname><given-names>E</given-names></name></person-group> (<year>2015</year>) <article-title>A new species of <italic><tp:taxon-name><tp:taxon-name-part taxon-name-part-type="genus">Auyantepuia</tp:taxon-name-part></tp:taxon-name></italic> González-Sponga, 1978 (<tp:taxon-name><tp:taxon-name-part taxon-name-part-type="order">Scorpiones</tp:taxon-name-part></tp:taxon-name>, <tp:taxon-name><tp:taxon-name-part taxon-name-part-type="family">Chactidae</tp:taxon-name-part></tp:taxon-name>) from French Guiana.</article-title> <source>ZooKeys</source> <volume>539</volume>: <fpage>97</fpage>–<lpage>109</lpage>. <ext-link xlink:type="simple" ext-link-type="doi" xlink:href="10.3897/zookeys.539.6664">https://doi.org/10.3897/zookeys.539.6664</ext-link></mixed-citation></ref></ref-list></tp:taxon-treatment>
