# Supplementary material for: A synopsis of the scorpion fauna of French Guiana, with description of four new species
Source: Zookeys. 2018 Jun 5;(764):27–90. doi: 10.3897/zookeys.764.25108 (PMC5997737; doi:10.3897/zookeys.764.25108)
Supplement: XML Treatment for Auyantepuia kelleri [file zookeys.764.25108-treatment19.xml]

<!DOCTYPE tp:taxon-treatment
  PUBLIC "-//TaxonX//DTD Taxonomic Treatment Publishing DTD v0 20100105//EN" "tax-treatment-NSO.dtd">
<tp:taxon-treatment xmlns:tp="http://www.plazi.org/taxpub"><tp:treatment-meta><kwd-group><label>Taxon classification</label><kwd><named-content xmlns:xlink="http://www.w3.org/1999/xlink" content-type="kingdom">Animalia</named-content></kwd><kwd><named-content xmlns:xlink="http://www.w3.org/1999/xlink" content-type="order">Scorpiones</named-content></kwd><kwd><named-content xmlns:xlink="http://www.w3.org/1999/xlink" content-type="family">Chactidae</named-content></kwd></kwd-group><mixed-citation publication-type="journal"><person-group><name><surname>Ythier</surname><given-names>Eric</given-names></name></person-group><article-title>A synopsis of the scorpion fauna of French Guiana, with description of four new species</article-title><source>Zookeys</source><day>5</day><month>6</month><year>2018</year><volume>2018</volume><issue>764</issue><fpage>27</fpage><lpage>90</lpage><pub-id pub-id-type="doi">10.3897/zookeys.764.25108</pub-id></mixed-citation></tp:treatment-meta><tp:nomenclature><tp:taxon-name>
                <tp:taxon-name-part taxon-name-part-type="genus" reg="Auyantepuia">Auyantepuia</tp:taxon-name-part>
                <tp:taxon-name-part taxon-name-part-type="species" reg="kelleri">kelleri</tp:taxon-name-part>
              </tp:taxon-name><tp:taxon-authority>Lourenço, 1997</tp:taxon-authority></tp:nomenclature><tp:treatment-sec sec-type="References" id="SECID0ETJAI"><title>References.</title><p>
                <xref ref-type="bibr" rid="B25">Lourenço 1997b</xref>, <xref ref-type="bibr" rid="B7">Fet et al. 2000</xref>, <xref ref-type="bibr" rid="B60">Soleglad and Fet 2005</xref>, <xref ref-type="bibr" rid="B56">Prendini and Wheeler 2005</xref>, <xref ref-type="bibr" rid="B47">Lourenço and Qi 2007</xref>, <xref ref-type="bibr" rid="B65">Ythier 2015</xref>.</p></tp:treatment-sec><tp:treatment-sec sec-type="material" id="SECID0ERKAI"><title>Material.</title><p>Cacao, one female (holotype), deposited in the <named-content xmlns:xlink="http://www.w3.org/1999/xlink" content-type="dwc:institutional_code" xlink:type="simple">MHNG</named-content>, W. Lourenço leg., II/1989.</p></tp:treatment-sec><tp:treatment-sec sec-type="diagnosis" id="SECID0E3KAI"><title>Diagnosis.</title><p>General coloration brownish. Carapace brownish with darker spots on the anterior part of the carapace; posterior part and furrows lighter; ocular tubercle light. Tergites brownish with confluent yellowish spots. Venter yellowish brown. All metasomal segments uniformly dark reddish. Vesicle reddish with basis of aculeus reddish and tip of aculeus reddish black. Chelicerae yellowish red with greyish spots; fingers yellowish with reddish teeth. Pedipalps dark reddish, chela reddish. Legs yellowish with slightly variegated greyish spots. Carapace without granules, almost smooth; anterior edge very slightly concave. Tergites with few minute and scattered granules. Pectinal tooth count 6–6 in female. Sternites smooth with spiracles rounded in shape. Metasomal segment V with spinoid granulation ventrally; dorsal and latero-dorsal carinae on segments I to V weakly marked; other carinae absent. Vesicle flattened with few scattered granules ventrally; aculeus of medium size. Pedipalp femur with dorsal internal, dorsal external and ventral internal carinae well-marked; internal side granular; patella and chela with vestigial carinae; chela weakly granulated dorsally and with few scattered granules internally; dentate margins on movable fingers with five rows of granules separated by bigger granules.</p></tp:treatment-sec><ref-list><ref id="B25"><mixed-citation xmlns:xlink="http://www.w3.org/1999/xlink" xlink:type="simple">
          <person-group><name name-style="western"><surname>Lourenço</surname><given-names>WR</given-names></name></person-group> (<year>1997b</year>) <article-title>Additions à la faune de scorpions néotropicaux (<tp:taxon-name><tp:taxon-name-part taxon-name-part-type="class">Arachnida</tp:taxon-name-part></tp:taxon-name>).</article-title> <source>Revue Suisse de Zoologie</source> <volume>104</volume>(<issue>3</issue>): <fpage>687</fpage>–<lpage>604</lpage>. <ext-link xlink:type="simple" ext-link-type="doi" xlink:href="10.5962/bhl.part.80012">https://doi.org/10.5962/bhl.part.80012</ext-link></mixed-citation></ref><ref id="B7"><mixed-citation xmlns:xlink="http://www.w3.org/1999/xlink" xlink:type="simple">
          <person-group><name name-style="western"><surname>Fet</surname><given-names>V</given-names></name><name name-style="western"><surname>Sissom</surname><given-names>WD</given-names></name><name name-style="western"><surname>Lowe</surname><given-names>G</given-names></name><name name-style="western"><surname>Braunwalder</surname><given-names>ME</given-names></name></person-group> (<year>2000</year>) <source>Catalog of the Scorpions of the World (1758–1998).</source> <publisher-name>New York</publisher-name>, <publisher-loc>New York Ento-mological Society</publisher-loc>, <size units="page">690 pp</size>.</mixed-citation></ref><ref id="B60"><mixed-citation xmlns:xlink="http://www.w3.org/1999/xlink" xlink:type="simple">
          <person-group><name name-style="western"><surname>Soleglad</surname><given-names>ME</given-names></name><name name-style="western"><surname>Fet</surname><given-names>V</given-names></name></person-group> (<year>2005</year>) <article-title>The Genus <italic><tp:taxon-name><tp:taxon-name-part taxon-name-part-type="genus">Auyantepuia</tp:taxon-name-part></tp:taxon-name></italic> González-Sponga, 1978 is confirmed as a synonym of <italic><tp:taxon-name><tp:taxon-name-part taxon-name-part-type="genus">Broteochactas</tp:taxon-name-part></tp:taxon-name></italic> Pocock, 1893 (<tp:taxon-name><tp:taxon-name-part taxon-name-part-type="order">Scorpiones</tp:taxon-name-part></tp:taxon-name>: <tp:taxon-name><tp:taxon-name-part taxon-name-part-type="family">Chactidae</tp:taxon-name-part></tp:taxon-name>).</article-title> <source>Euscorpius</source> <volume>29</volume>: <fpage>1</fpage>–<lpage>16</lpage>.</mixed-citation></ref><ref id="B56"><mixed-citation xmlns:xlink="http://www.w3.org/1999/xlink" xlink:type="simple">
          <person-group><name name-style="western"><surname>Prendini</surname><given-names>L</given-names></name><name name-style="western"><surname>Wheeler</surname><given-names>WC</given-names></name></person-group> (<year>2005</year>) <article-title>Scorpion higher phylogeny and classification, taxonomic anarchy, and standards for peer review in online publishing.</article-title> <source>Cladistics</source> <volume>21</volume>: <fpage>446</fpage>–<lpage>494</lpage>. <ext-link xlink:type="simple" ext-link-type="doi" xlink:href="10.1111/j.1096-0031.2005.00073.x">https://doi.org/10.1111/j.1096-0031.2005.00073.x</ext-link></mixed-citation></ref><ref id="B47"><mixed-citation xmlns:xlink="http://www.w3.org/1999/xlink" xlink:type="simple">
          <person-group><name name-style="western"><surname>Lourenço</surname><given-names>WR</given-names></name><name name-style="western"><surname>Qi</surname><given-names>JX</given-names></name></person-group> (<year>2007</year>) <article-title>Additions à la faune des scorpions de l’Etat du Amapâ, Brésil (<tp:taxon-name><tp:taxon-name-part taxon-name-part-type="subphylum">Chelicerata</tp:taxon-name-part></tp:taxon-name>, <tp:taxon-name><tp:taxon-name-part taxon-name-part-type="order">Scorpiones</tp:taxon-name-part></tp:taxon-name>).</article-title> <source>Revue suisse de Zoologie</source> <volume>114</volume>(<issue>1</issue>): <fpage>3</fpage>–<lpage>12</lpage>. <ext-link xlink:type="simple" ext-link-type="doi" xlink:href="10.5962/bhl.part.80384">https://doi.org/10.5962/bhl.part.80384</ext-link></mixed-citation></ref><ref id="B65"><mixed-citation xmlns:xlink="http://www.w3.org/1999/xlink" xlink:type="simple">
          <person-group><name name-style="western"><surname>Ythier</surname><given-names>E</given-names></name></person-group> (<year>2015</year>) <article-title>A new species of <italic><tp:taxon-name><tp:taxon-name-part taxon-name-part-type="genus">Auyantepuia</tp:taxon-name-part></tp:taxon-name></italic> González-Sponga, 1978 (<tp:taxon-name><tp:taxon-name-part taxon-name-part-type="order">Scorpiones</tp:taxon-name-part></tp:taxon-name>, <tp:taxon-name><tp:taxon-name-part taxon-name-part-type="family">Chactidae</tp:taxon-name-part></tp:taxon-name>) from French Guiana.</article-title> <source>ZooKeys</source> <volume>539</volume>: <fpage>97</fpage>–<lpage>109</lpage>. <ext-link xlink:type="simple" ext-link-type="doi" xlink:href="10.3897/zookeys.539.6664">https://doi.org/10.3897/zookeys.539.6664</ext-link></mixed-citation></ref></ref-list></tp:taxon-treatment>
