# Supplementary material for: A synopsis of the scorpion fauna of French Guiana, with description of four new species
Source: Zookeys. 2018 Jun 5;(764):27–90. doi: 10.3897/zookeys.764.25108 (PMC5997737; doi:10.3897/zookeys.764.25108)
Supplement: XML Treatment for Auyantepuia sissomi [file zookeys.764.25108-treatment21.xml]

<!DOCTYPE tp:taxon-treatment
  PUBLIC "-//TaxonX//DTD Taxonomic Treatment Publishing DTD v0 20100105//EN" "tax-treatment-NSO.dtd">
<tp:taxon-treatment xmlns:tp="http://www.plazi.org/taxpub"><tp:treatment-meta><kwd-group><label>Taxon classification</label><kwd><named-content xmlns:xlink="http://www.w3.org/1999/xlink" content-type="kingdom">Animalia</named-content></kwd><kwd><named-content xmlns:xlink="http://www.w3.org/1999/xlink" content-type="order">Scorpiones</named-content></kwd><kwd><named-content xmlns:xlink="http://www.w3.org/1999/xlink" content-type="family">Chactidae</named-content></kwd></kwd-group><mixed-citation publication-type="journal"><person-group><name><surname>Ythier</surname><given-names>Eric</given-names></name></person-group><article-title>A synopsis of the scorpion fauna of French Guiana, with description of four new species</article-title><source>Zookeys</source><day>5</day><month>6</month><year>2018</year><volume>2018</volume><issue>764</issue><fpage>27</fpage><lpage>90</lpage><pub-id pub-id-type="doi">10.3897/zookeys.764.25108</pub-id></mixed-citation></tp:treatment-meta><tp:nomenclature><tp:taxon-name>
                <tp:taxon-name-part taxon-name-part-type="genus" reg="Auyantepuia">Auyantepuia</tp:taxon-name-part>
                <tp:taxon-name-part taxon-name-part-type="species" reg="sissomi">sissomi</tp:taxon-name-part>
              </tp:taxon-name><tp:taxon-authority>Lourenço, 1983</tp:taxon-authority><xref ref-type="fig" rid="F21">Fig. 21</xref></tp:nomenclature><tp:treatment-sec sec-type="References" id="SECID0EHPAI"><title>References.</title><p>
                <xref ref-type="bibr" rid="B17">Lourenço 1983</xref>, <xref ref-type="bibr" rid="B7">Fet et al. 2000</xref>, <xref ref-type="bibr" rid="B60">Soleglad and Fet 2005</xref>, <xref ref-type="bibr" rid="B56">Prendini and Wheeler 2005</xref>, <xref ref-type="bibr" rid="B47">Lourenço and Qi 2007</xref>, <xref ref-type="bibr" rid="B65">Ythier 2015</xref>.</p></tp:treatment-sec><tp:treatment-sec sec-type="material" id="SECID0EFQAI"><title>Material.</title><p>Upper Oyapock, between Montaquoère junction and Dégrad Galoupa, equatorial forest, one female (holotype), MNHNRS3304 and one female (paratype), MNHNRS3309, mission E. Aubert de la Rüe coll., 10/I/1949.</p></tp:treatment-sec><tp:treatment-sec sec-type="diagnosis" id="SECID0EKQAI"><title>Diagnosis.</title><p>Total length 26.2 mm for female holotype. General coloration yellowish. Carapace yellowish with light brown spots around the ocular tubercle and on the lateral edges of the carapace; posterior part and furrows lighter; ocular tubercle dark, almost black. Tergites greyish with several confluent lighter spots, yellowish, forming a longitudinal stripe. Venter yellow ochre. All metasomal segments reddish yellow, with greyish spots on lateral sides of I to V and on ventral side of III to V; ventral side of segments I and II without pigmentation. Vesicle reddish yellow; basis of aculeus reddish and tip of aculeus reddish black. Chelicerae yellowish with greyish spots; fingers <!--PageBreak-->yellowish with reddish teeth. Pedipalps reddish yellow with longitudinal light brown spots on the patella and chela, the dorsal side of the femur almost entirely covered with light brown spots; chela reddish. Legs pale yellow with several diffuse greyish spots. Carapace without granules, almost smooth; anterior edge very slightly concave. Tergites with few scattered fine granules. Number of pectine teeth ranging from six to seven in females. Sternites smooth with spiracles rounded in shape. Metasomal segment V with spinoid granulation ventrally; dorsal carinae weakly marked on segments I to IV; latero-dorsal carinae well-marked but incomplete on segments I to IV; other carinae absent. Vesicle flattened with few scattered granules ventrally; aculeus of medium size. Pedipalp femur with three carinae well-marked and almost complete; patella and chela with vestigial carinae; dorsal and internal sides of femur granular; dorsal side of chela granular, internal side with few scattered granules; dentate margins on movable fingers with six rows of granules separated by bigger granules.</p><fig id="F21" position="float" orientation="portrait"><label>Figure 21.</label><caption><p>
                    <italic><tp:taxon-name><tp:taxon-name-part taxon-name-part-type="genus" reg="Auyantepuia">Auyantepuia</tp:taxon-name-part> <tp:taxon-name-part taxon-name-part-type="species" reg="sissomi">sissomi</tp:taxon-name-part></tp:taxon-name></italic>, female holotype from upper Oyapock (photograph <named-content xmlns:xlink="http://www.w3.org/1999/xlink" content-type="dwc:institutional_code" xlink:type="simple">MNHN</named-content> / E.-A. Leguin).</p></caption><graphic xmlns:xlink="http://www.w3.org/1999/xlink" xlink:href="zookeys-764-027-g021.jpg" position="float" orientation="portrait" xlink:type="simple" id="oo_207912.jpg"/></fig></tp:treatment-sec><ref-list><ref id="B17"><mixed-citation xmlns:xlink="http://www.w3.org/1999/xlink" xlink:type="simple">
          <person-group><name name-style="western"><surname>Lourenço</surname><given-names>WR</given-names></name></person-group> (<year>1983</year>) La faune des scorpions de Guyane française. Bulletin du Muséum national d’Histoire naturelle, Paris, 4e sér. 5 (A3): 771–808.</mixed-citation></ref><ref id="B7"><mixed-citation xmlns:xlink="http://www.w3.org/1999/xlink" xlink:type="simple">
          <person-group><name name-style="western"><surname>Fet</surname><given-names>V</given-names></name><name name-style="western"><surname>Sissom</surname><given-names>WD</given-names></name><name name-style="western"><surname>Lowe</surname><given-names>G</given-names></name><name name-style="western"><surname>Braunwalder</surname><given-names>ME</given-names></name></person-group> (<year>2000</year>) <source>Catalog of the Scorpions of the World (1758–1998).</source> <publisher-name>New York</publisher-name>, <publisher-loc>New York Ento-mological Society</publisher-loc>, <size units="page">690 pp</size>.</mixed-citation></ref><ref id="B60"><mixed-citation xmlns:xlink="http://www.w3.org/1999/xlink" xlink:type="simple">
          <person-group><name name-style="western"><surname>Soleglad</surname><given-names>ME</given-names></name><name name-style="western"><surname>Fet</surname><given-names>V</given-names></name></person-group> (<year>2005</year>) <article-title>The Genus <italic><tp:taxon-name><tp:taxon-name-part taxon-name-part-type="genus">Auyantepuia</tp:taxon-name-part></tp:taxon-name></italic> González-Sponga, 1978 is confirmed as a synonym of <italic><tp:taxon-name><tp:taxon-name-part taxon-name-part-type="genus">Broteochactas</tp:taxon-name-part></tp:taxon-name></italic> Pocock, 1893 (<tp:taxon-name><tp:taxon-name-part taxon-name-part-type="order">Scorpiones</tp:taxon-name-part></tp:taxon-name>: <tp:taxon-name><tp:taxon-name-part taxon-name-part-type="family">Chactidae</tp:taxon-name-part></tp:taxon-name>).</article-title> <source>Euscorpius</source> <volume>29</volume>: <fpage>1</fpage>–<lpage>16</lpage>.</mixed-citation></ref><ref id="B56"><mixed-citation xmlns:xlink="http://www.w3.org/1999/xlink" xlink:type="simple">
          <person-group><name name-style="western"><surname>Prendini</surname><given-names>L</given-names></name><name name-style="western"><surname>Wheeler</surname><given-names>WC</given-names></name></person-group> (<year>2005</year>) <article-title>Scorpion higher phylogeny and classification, taxonomic anarchy, and standards for peer review in online publishing.</article-title> <source>Cladistics</source> <volume>21</volume>: <fpage>446</fpage>–<lpage>494</lpage>. <ext-link xlink:type="simple" ext-link-type="doi" xlink:href="10.1111/j.1096-0031.2005.00073.x">https://doi.org/10.1111/j.1096-0031.2005.00073.x</ext-link></mixed-citation></ref><ref id="B47"><mixed-citation xmlns:xlink="http://www.w3.org/1999/xlink" xlink:type="simple">
          <person-group><name name-style="western"><surname>Lourenço</surname><given-names>WR</given-names></name><name name-style="western"><surname>Qi</surname><given-names>JX</given-names></name></person-group> (<year>2007</year>) <article-title>Additions à la faune des scorpions de l’Etat du Amapâ, Brésil (<tp:taxon-name><tp:taxon-name-part taxon-name-part-type="subphylum">Chelicerata</tp:taxon-name-part></tp:taxon-name>, <tp:taxon-name><tp:taxon-name-part taxon-name-part-type="order">Scorpiones</tp:taxon-name-part></tp:taxon-name>).</article-title> <source>Revue suisse de Zoologie</source> <volume>114</volume>(<issue>1</issue>): <fpage>3</fpage>–<lpage>12</lpage>. <ext-link xlink:type="simple" ext-link-type="doi" xlink:href="10.5962/bhl.part.80384">https://doi.org/10.5962/bhl.part.80384</ext-link></mixed-citation></ref><ref id="B65"><mixed-citation xmlns:xlink="http://www.w3.org/1999/xlink" xlink:type="simple">
          <person-group><name name-style="western"><surname>Ythier</surname><given-names>E</given-names></name></person-group> (<year>2015</year>) <article-title>A new species of <italic><tp:taxon-name><tp:taxon-name-part taxon-name-part-type="genus">Auyantepuia</tp:taxon-name-part></tp:taxon-name></italic> González-Sponga, 1978 (<tp:taxon-name><tp:taxon-name-part taxon-name-part-type="order">Scorpiones</tp:taxon-name-part></tp:taxon-name>, <tp:taxon-name><tp:taxon-name-part taxon-name-part-type="family">Chactidae</tp:taxon-name-part></tp:taxon-name>) from French Guiana.</article-title> <source>ZooKeys</source> <volume>539</volume>: <fpage>97</fpage>–<lpage>109</lpage>. <ext-link xlink:type="simple" ext-link-type="doi" xlink:href="10.3897/zookeys.539.6664">https://doi.org/10.3897/zookeys.539.6664</ext-link></mixed-citation></ref></ref-list></tp:taxon-treatment>
