# Supplementary material for: A synopsis of the scorpion fauna of French Guiana, with description of four new species
Source: Zookeys. 2018 Jun 5;(764):27–90. doi: 10.3897/zookeys.764.25108 (PMC5997737; doi:10.3897/zookeys.764.25108)
Supplement: XML Treatment for Broteochactas delicatus [file zookeys.764.25108-treatment22.xml]

<!DOCTYPE tp:taxon-treatment
  PUBLIC "-//TaxonX//DTD Taxonomic Treatment Publishing DTD v0 20100105//EN" "tax-treatment-NSO.dtd">
<tp:taxon-treatment xmlns:tp="http://www.plazi.org/taxpub"><tp:treatment-meta><kwd-group><label>Taxon classification</label><kwd><named-content xmlns:xlink="http://www.w3.org/1999/xlink" content-type="kingdom">Animalia</named-content></kwd><kwd><named-content xmlns:xlink="http://www.w3.org/1999/xlink" content-type="order">Scorpiones</named-content></kwd><kwd><named-content xmlns:xlink="http://www.w3.org/1999/xlink" content-type="family">Chactidae</named-content></kwd></kwd-group><mixed-citation publication-type="journal"><person-group><name><surname>Ythier</surname><given-names>Eric</given-names></name></person-group><article-title>A synopsis of the scorpion fauna of French Guiana, with description of four new species</article-title><source>Zookeys</source><day>5</day><month>6</month><year>2018</year><volume>2018</volume><issue>764</issue><fpage>27</fpage><lpage>90</lpage><pub-id pub-id-type="doi">10.3897/zookeys.764.25108</pub-id></mixed-citation></tp:treatment-meta><tp:nomenclature><tp:taxon-name>
                <tp:taxon-name-part taxon-name-part-type="genus" reg="Broteochactas">Broteochactas</tp:taxon-name-part>
                <tp:taxon-name-part taxon-name-part-type="species" reg="delicatus">delicatus</tp:taxon-name-part>
              </tp:taxon-name><tp:taxon-authority>(Karsch, 1879)</tp:taxon-authority><xref ref-type="fig" rid="F22">Fig. 22</xref></tp:nomenclature><tp:treatment-sec sec-type="References" id="SECID0EDTAI"><title>References.</title><p>
                <xref ref-type="bibr" rid="B10">Karsch 1879</xref>, <xref ref-type="bibr" rid="B55">Pocock 1897</xref>, <xref ref-type="bibr" rid="B17">Lourenço 1983</xref>, <xref ref-type="bibr" rid="B7">Fet et al. 2000</xref>, <xref ref-type="bibr" rid="B30">Lourenço 2002a</xref>, <xref ref-type="bibr" rid="B60">Soleglad and Fet 2005</xref>, <xref ref-type="bibr" rid="B56">Prendini and Wheeler 2005</xref>, <xref ref-type="bibr" rid="B61">Stockmann and Ythier 2010</xref>.</p></tp:treatment-sec><tp:treatment-sec sec-type="material" id="SECID0EJUAI"><title>Material.</title><p>Camopi, Oyapock Valley, one female, MNHNRS3300, mission E. Aubert de la Rüe coll., 20/XII/1948. Camopi, Oyapock Valley, one male and two females, MNHNRS3392, mission E. Aubert de la Rüe coll., 18/XII/1948. St Georges de l’Oyapock, one female, W. Lourenço leg., 20/VIII/1982. <tp:taxon-name>Inini</tp:taxon-name>, Institut Pasteur Station, in forest, one female, MNHNRS6271, J.P. Gasc coll., 16/VII/1972. <tp:taxon-name>Inini</tp:taxon-name>, Institut Pasteur Station, one female, MNHNRS6273, J.P. Gasc coll., 13/VII/1972. Saül, six males and six females, MNHNRS5287, A.S. Balachowsky coll., 27/X/1969. Saül, inselberg Dashine, under barks on the ground from the standing dead tree, one male, deposited in the <named-content xmlns:xlink="http://www.w3.org/1999/xlink" content-type="dwc:institutional_code" xlink:type="simple">MNHN</named-content>, J.P. Mauries coll., 05/IV/1997. Saül, Gros Arbres trail, two females and eleven immatures, deposited in the <abbrev xmlns:xlink="http://www.w3.org/1999/xlink" content-type="institution" xlink:title="Reserve Naturelle de l’Amana, Awala-Yalimapo, French Guiana, France" id="ABBRID0E1UAI" xlink:type="simple">RNA</abbrev>, J. Chevalier, B. Tan &amp; R. Legallic coll., 23/VIII/2017. Saül, Belvédère, one female and four immatures, deposited in the <abbrev xmlns:xlink="http://www.w3.org/1999/xlink" content-type="institution" xlink:title="Reserve Naturelle de l’Amana, Awala-Yalimapo, French Guiana, France" id="ABBRID0E6UAI" xlink:type="simple">RNA</abbrev>, J. Chevalier, B. Tan &amp; R. Legallic coll., 21–22/VIII/2017. Saut Sabbat, one female and 17 immatures, MNHNRS8202, D. Kopp coll., 9/VII/1976. Saut Sabbat, one female, MNHNRS8204, D. Kopp coll., 15/VII/1975. Trinité reserve, Aya River, UV collected, one male, deposited in the <named-content xmlns:xlink="http://www.w3.org/1999/xlink" content-type="dwc:institutional_code" xlink:type="simple">MNHN</named-content>, C. Courtial coll., XII/2010. Nouragues reserve, inselberg, UV collected on a dead trunk, one immature male, deposited in the <named-content xmlns:xlink="http://www.w3.org/1999/xlink" content-type="dwc:institutional_code" xlink:type="simple">MNHN</named-content>, C. Courtial coll., 06–09/XII/2013. Cacao, one male and one female, deposited in the <named-content xmlns:xlink="http://www.w3.org/1999/xlink" content-type="dwc:institutional_code" xlink:type="simple">MHNG</named-content>, W. Lourenço leg., II/1989. Cacao, one female, deposited in the <abbrev xmlns:xlink="http://www.w3.org/1999/xlink" xlink:title="Eric Ythier Private Collection, Romanèche-Thorins, France" id="ABBRID0ETVAI" xlink:type="simple">EYPC</abbrev>, EY0030, E. Ythier coll., 03–11/XI/2010. Cacao, beginning of Molokoi path, one male and one female, deposited in the <abbrev xmlns:xlink="http://www.w3.org/1999/xlink" xlink:title="Eric Ythier Private Collection, Romanèche-Thorins, France" id="ABBRID0EXVAI" xlink:type="simple">EYPC</abbrev>, EY0104, E. Ythier coll., 03–10/XI/2006. Maripasoula, one female, deposited in the <named-content xmlns:xlink="http://www.w3.org/1999/xlink" content-type="dwc:institutional_code" xlink:type="simple">MHNG</named-content>, <!--PageBreak-->Marty coll., X/1987. Mitaraka Massif, camp, one female, deposited in the <named-content xmlns:xlink="http://www.w3.org/1999/xlink" content-type="dwc:institutional_code" xlink:type="simple">MNHN</named-content>, <named-content xmlns:xlink="http://www.w3.org/1999/xlink" content-type="dwc:institutional_code" xlink:type="simple">MNHN</named-content>/PNI Guyane 2015, E. Poirier, P.H. Dalens &amp; J. Touroult coll., 26/II/2015. Mana, path of the Forêt des Sables Blancs, two males and two females, deposited in the <abbrev xmlns:xlink="http://www.w3.org/1999/xlink" content-type="institution" xlink:title="Reserve Naturelle de l’Amana, Awala-Yalimapo, French Guiana, France" id="ABBRID0EMWAI" xlink:type="simple">RNA</abbrev>, J. Chevalier &amp; B. Tan coll., 08/VII/2017. Mana, path of the Forêt des Sables Blancs, three immatures, deposited in the <abbrev xmlns:xlink="http://www.w3.org/1999/xlink" content-type="institution" xlink:title="Reserve Naturelle de l’Amana, Awala-Yalimapo, French Guiana, France" id="ABBRID0ERWAI" xlink:type="simple">RNA</abbrev>, J. Chevalier &amp; B. Tan coll., 08/VII/2017. Guyane, one female, MNHNRS0755.</p></tp:treatment-sec><tp:treatment-sec sec-type="diagnosis" id="SECID0EWWAI"><title>Diagnosis.</title><p>Species of moderate to large size when compared with the average size of the other species within the genus, ranging from 44 to 50 mm in total length. General coloration reddish to dark reddish. Carapace reddish with some light brown zones on the anterior edge and around the ocular tubercle; the areas between the anterior edge and the ocular tubercle as well as areas of furrows almost without pigmentation; ocular tubercle dark, almost black. Tergites reddish with several yellowish reticular diffuse spots on all tergites. Sternites yellowish with brown spots on lateral edges, especially on sternites VI and VII; pectines and genital operculum yellow ochre. Metasomal segments of same color as the tergites. Vesicle reddish yellow with basis of aculeus reddish and tip of aculeus reddish black. Chelicerae yellowish with longitudinal brown spots; basis of fingers and fingers dark brown. Pedipalps reddish with diffuse and reticular light brown spots on femur and patella. Legs yellowish with diffuse light brown spots. Carapace slightly emarginated, almost straight; almost smooth, with few minute granules only on lateral areas. Tergites almost smooth, with scattered minute granulations. Pectinal tooth count ranging from seven to nine in male and 7–7 in female. Sternites smooth; spiracles oval to round in shape. All metasomal segments with <!--PageBreak-->dorsal and latero-dorsal carinae well-marked; other carinae weakly marked or absent; segment V with spinoid granulations ventrally. Vesicle flattened, moderately granular; aculeus of moderate size compared to vesicle. Pedipalp femur with four well-marked carinae; patella with three carinae, chela with two carinae; femur and patella feebly granulated; chela well granulated on dorsal and internal sides, with granules arranged in four longitudinal wide series on external side; fingers about the same length as the chela and with dentate margins on movable fingers with six rows of granules, separated by stronger accessory granules.</p><fig id="F22" position="float" orientation="portrait"><label>Figure 22.</label><caption><p>
                    <italic><tp:taxon-name><tp:taxon-name-part taxon-name-part-type="genus" reg="Broteochactas">Broteochactas</tp:taxon-name-part> <tp:taxon-name-part taxon-name-part-type="species" reg="delicatus">delicatus</tp:taxon-name-part></tp:taxon-name></italic>, male from Cacao.</p></caption><graphic xmlns:xlink="http://www.w3.org/1999/xlink" xlink:href="zookeys-764-027-g022.jpg" position="float" orientation="portrait" xlink:type="simple" id="oo_207913.jpg"/></fig></tp:treatment-sec><ref-list><ref id="B10"><mixed-citation xmlns:xlink="http://www.w3.org/1999/xlink" xlink:type="simple">
          <person-group><name name-style="western"><surname>Karsch</surname><given-names>F</given-names></name></person-group> (<year>1879</year>) <article-title>Scorpionologische Beiträge. Part II.</article-title> <source>Mitteilungen des Münchener entomologischen Vereins</source> <volume>3</volume>: <fpage>97</fpage>–<lpage>136</lpage>.</mixed-citation></ref><ref id="B55"><mixed-citation xmlns:xlink="http://www.w3.org/1999/xlink" xlink:type="simple">
          <person-group><name name-style="western"><surname>Pocock</surname><given-names>RI</given-names></name></person-group> (<year>1897</year>) Report upon the scorpiones and pedipalpi obtained on the Lower Amazons by Messrs E. E. Austen and F. Pickard-Cambridge during the trip of Mr Siemens Steamship ‘Faraday’. Annals and Magazine of Natural History, ser. 6, 19: 357–368. <ext-link xlink:type="simple" ext-link-type="doi" xlink:href="10.1080/00222939708680549">https://doi.org/10.1080/00222939708680549</ext-link></mixed-citation></ref><ref id="B17"><mixed-citation xmlns:xlink="http://www.w3.org/1999/xlink" xlink:type="simple">
          <person-group><name name-style="western"><surname>Lourenço</surname><given-names>WR</given-names></name></person-group> (<year>1983</year>) La faune des scorpions de Guyane française. Bulletin du Muséum national d’Histoire naturelle, Paris, 4e sér. 5 (A3): 771–808.</mixed-citation></ref><ref id="B7"><mixed-citation xmlns:xlink="http://www.w3.org/1999/xlink" xlink:type="simple">
          <person-group><name name-style="western"><surname>Fet</surname><given-names>V</given-names></name><name name-style="western"><surname>Sissom</surname><given-names>WD</given-names></name><name name-style="western"><surname>Lowe</surname><given-names>G</given-names></name><name name-style="western"><surname>Braunwalder</surname><given-names>ME</given-names></name></person-group> (<year>2000</year>) <source>Catalog of the Scorpions of the World (1758–1998).</source> <publisher-name>New York</publisher-name>, <publisher-loc>New York Ento-mological Society</publisher-loc>, <size units="page">690 pp</size>.</mixed-citation></ref><ref id="B30"><mixed-citation xmlns:xlink="http://www.w3.org/1999/xlink" xlink:type="simple">
          <person-group><name name-style="western"><surname>Lourenço</surname><given-names>WR</given-names></name></person-group> (<year>2002a</year>) <source>Scorpions of Brazil.</source> <publisher-name>Les Editions de l’IF</publisher-name>, <publisher-loc>Paris</publisher-loc>, <size units="page">320 pp</size>.</mixed-citation></ref><ref id="B60"><mixed-citation xmlns:xlink="http://www.w3.org/1999/xlink" xlink:type="simple">
          <person-group><name name-style="western"><surname>Soleglad</surname><given-names>ME</given-names></name><name name-style="western"><surname>Fet</surname><given-names>V</given-names></name></person-group> (<year>2005</year>) <article-title>The Genus <italic><tp:taxon-name><tp:taxon-name-part taxon-name-part-type="genus">Auyantepuia</tp:taxon-name-part></tp:taxon-name></italic> González-Sponga, 1978 is confirmed as a synonym of <italic><tp:taxon-name><tp:taxon-name-part taxon-name-part-type="genus">Broteochactas</tp:taxon-name-part></tp:taxon-name></italic> Pocock, 1893 (<tp:taxon-name><tp:taxon-name-part taxon-name-part-type="order">Scorpiones</tp:taxon-name-part></tp:taxon-name>: <tp:taxon-name><tp:taxon-name-part taxon-name-part-type="family">Chactidae</tp:taxon-name-part></tp:taxon-name>).</article-title> <source>Euscorpius</source> <volume>29</volume>: <fpage>1</fpage>–<lpage>16</lpage>.</mixed-citation></ref><ref id="B56"><mixed-citation xmlns:xlink="http://www.w3.org/1999/xlink" xlink:type="simple">
          <person-group><name name-style="western"><surname>Prendini</surname><given-names>L</given-names></name><name name-style="western"><surname>Wheeler</surname><given-names>WC</given-names></name></person-group> (<year>2005</year>) <article-title>Scorpion higher phylogeny and classification, taxonomic anarchy, and standards for peer review in online publishing.</article-title> <source>Cladistics</source> <volume>21</volume>: <fpage>446</fpage>–<lpage>494</lpage>. <ext-link xlink:type="simple" ext-link-type="doi" xlink:href="10.1111/j.1096-0031.2005.00073.x">https://doi.org/10.1111/j.1096-0031.2005.00073.x</ext-link></mixed-citation></ref><ref id="B61"><mixed-citation xmlns:xlink="http://www.w3.org/1999/xlink" xlink:type="simple">
          <person-group><name name-style="western"><surname>Stockmann</surname><given-names>R</given-names></name><name name-style="western"><surname>Ythier</surname><given-names>E</given-names></name></person-group> (<year>2010</year>) <source>Scorpions of the World.</source> <publisher-name>NAP Editions</publisher-name>, <publisher-loc>Paris</publisher-loc>, <size units="page">572 pp</size>.</mixed-citation></ref></ref-list></tp:taxon-treatment>
