# Supplementary material for: A synopsis of the scorpion fauna of French Guiana, with description of four new species
Source: Zookeys. 2018 Jun 5;(764):27–90. doi: 10.3897/zookeys.764.25108 (PMC5997737; doi:10.3897/zookeys.764.25108)
Supplement: XML Treatment for Brotheas gervaisii [file zookeys.764.25108-treatment23.xml]

<!DOCTYPE tp:taxon-treatment
  PUBLIC "-//TaxonX//DTD Taxonomic Treatment Publishing DTD v0 20100105//EN" "tax-treatment-NSO.dtd">
<tp:taxon-treatment xmlns:tp="http://www.plazi.org/taxpub"><tp:treatment-meta><kwd-group><label>Taxon classification</label><kwd><named-content xmlns:xlink="http://www.w3.org/1999/xlink" content-type="kingdom">Animalia</named-content></kwd><kwd><named-content xmlns:xlink="http://www.w3.org/1999/xlink" content-type="order">Scorpiones</named-content></kwd><kwd><named-content xmlns:xlink="http://www.w3.org/1999/xlink" content-type="family">Chactidae</named-content></kwd></kwd-group><mixed-citation publication-type="journal"><person-group><name><surname>Ythier</surname><given-names>Eric</given-names></name></person-group><article-title>A synopsis of the scorpion fauna of French Guiana, with description of four new species</article-title><source>Zookeys</source><day>5</day><month>6</month><year>2018</year><volume>2018</volume><issue>764</issue><fpage>27</fpage><lpage>90</lpage><pub-id pub-id-type="doi">10.3897/zookeys.764.25108</pub-id></mixed-citation></tp:treatment-meta><tp:nomenclature><tp:taxon-name>
                <tp:taxon-name-part taxon-name-part-type="genus" reg="Brotheas">Brotheas</tp:taxon-name-part>
                <tp:taxon-name-part taxon-name-part-type="species" reg="gervaisii">gervaisii</tp:taxon-name-part>
              </tp:taxon-name><tp:taxon-authority>Pocock, 1893</tp:taxon-authority><xref ref-type="fig" rid="F23">Fig. 23</xref></tp:nomenclature><tp:treatment-sec sec-type="References" id="SECID0EKZAI"><title>References.</title><p>
                <xref ref-type="bibr" rid="B52">Pocock 1893a</xref>, <xref ref-type="bibr" rid="B55">Pocock 1897</xref>, <xref ref-type="bibr" rid="B17">Lourenço 1983</xref>, <xref ref-type="bibr" rid="B25">Lourenço 1997b</xref>, <xref ref-type="bibr" rid="B7">Fet et al. 2000</xref>, <xref ref-type="bibr" rid="B30">Lourenço 2002a</xref>, <xref ref-type="bibr" rid="B61">Stockmann and Ythier 2010</xref>.</p></tp:treatment-sec><tp:treatment-sec sec-type="material" id="SECID0EM1AI"><title>Material.</title><p>Downstream from Saut Pararé on Arataye river, Approuague tributary, one female, MNHNRS7389, two males, MNHNRS7390, J.P. Gasc coll., IVV/1979. Cayenne, La Chaumière, one male, MNHNRS8507, J. Orvoen coll., V/1977. Cayenne, Mont Bourda, one female, deposited in the <abbrev xmlns:xlink="http://www.w3.org/1999/xlink" content-type="institution" xlink:title="Reserve Naturelle de l’Amana, Awala-Yalimapo, French Guiana, France" id="ABBRID0ES1AI" xlink:type="simple">RNA</abbrev>, J. Chevalier &amp; B. Tan coll., 09/VII/2017. Coswine river, under flooded wood log, two males and five females, <named-content xmlns:xlink="http://www.w3.org/1999/xlink" content-type="dwc:institutional_code" xlink:type="simple">MNHN</named-content>-RS8297, J. Fretey coll., 16/V/1977. Upper Oyapock, Upper Camopi, Upstream Saül, Yanioué, one male, MNHNRS3295, mission E. Aubert de la Rüe coll., II/1949. Saül, one female, MNHNRS3320, mission E. Aubert de la Rüe coll. Saül, two females, MNHNRS5288, A.S. Balachowsky coll., 27/X/1969. Saül, one female, deposited in the <named-content xmlns:xlink="http://www.w3.org/1999/xlink" content-type="dwc:institutional_code" xlink:type="simple">MHNG</named-content>, W. Lourenço leg., 23/VII/1987. Saül, one male juvenile, deposited in the <named-content xmlns:xlink="http://www.w3.org/1999/xlink" content-type="dwc:institutional_code" xlink:type="simple">MHNG</named-content>, W. Lourenço leg., 16/VII/1986. Saül, Belvédère, one male, deposited in the <abbrev xmlns:xlink="http://www.w3.org/1999/xlink" content-type="institution" xlink:title="Reserve Naturelle de l’Amana, Awala-Yalimapo, French Guiana, France" id="ABBRID0EG2AI" xlink:type="simple">RNA</abbrev>, J. Chevalier, B. Tan &amp; R. Legallic coll., 21–22/VIII/2017. Saut <tp:taxon-name>Hermina</tp:taxon-name>, banks of Maroni River, three males, MNHNRS3316, H. Lourtau coll., 1901. St. Jean du Maroni, two males, one female and six immatures, MNHNRS3306, R. Benoist coll., 1914. Cacao, F-T-574, one male, deposited in the <named-content xmlns:xlink="http://www.w3.org/1999/xlink" content-type="dwc:institutional_code" xlink:type="simple">MHNG</named-content>, T. Freitag coll., XII/1988. Cacao, one male and one female, deposited in the <named-content xmlns:xlink="http://www.w3.org/1999/xlink" content-type="dwc:institutional_code" xlink:type="simple">MHNG</named-content>, W. Lourenço leg., II/1989. Cacao, one female, deposited in the <named-content xmlns:xlink="http://www.w3.org/1999/xlink" content-type="dwc:institutional_code" xlink:type="simple">MHNG</named-content>, Chippaux coll., X/1983. Regina-St. Georges future road, DZ3, one male, deposited in the <named-content xmlns:xlink="http://www.w3.org/1999/xlink" content-type="dwc:institutional_code" xlink:type="simple">MHNG</named-content>, Marty coll., I/1991. Trinité reserve, Aya river, UV collected, on the ground, three females, deposited in the <named-content xmlns:xlink="http://www.w3.org/1999/xlink" content-type="dwc:institutional_code" xlink:type="simple">MNHN</named-content>, C. Courtial coll., XII/2010. Matoury, one female, deposited in the <abbrev xmlns:xlink="http://www.w3.org/1999/xlink" xlink:title="Eric Ythier Private Collection, Romanèche-Thorins, France" id="ABBRID0EH3AI" xlink:type="simple">EYPC</abbrev>, EY0041, E. Ythier coll., 25/IX/2005. Matoury, one female and two immatures, deposited in the <abbrev xmlns:xlink="http://www.w3.org/1999/xlink" xlink:title="Eric Ythier Private Collection, Romanèche-Thorins, France" id="ABBRID0EL3AI" xlink:type="simple">EYPC</abbrev>, EY0034, E. Ythier coll., 03–11/XI/2010. Fourgassier, one immature, deposited in the <abbrev xmlns:xlink="http://www.w3.org/1999/xlink" xlink:title="Eric Ythier Private Collection, Romanèche-Thorins, France" id="ABBRID0EP3AI" xlink:type="simple">EYPC</abbrev>, EY0036, E. Ythier coll., 03–11/XI/2010. Rorota, one immature, deposited in the <abbrev xmlns:xlink="http://www.w3.org/1999/xlink" xlink:title="Eric Ythier Private Collection, Romanèche-Thorins, France" id="ABBRID0ET3AI" xlink:type="simple">EYPC</abbrev>, EY0040, E. Ythier &amp; G. Roy coll., 14–22/I/2015. Apatou, Crevette river, one male, deposited in the <abbrev xmlns:xlink="http://www.w3.org/1999/xlink" content-type="institution" xlink:title="Reserve Naturelle de l’Amana, Awala-Yalimapo, French Guiana, France" id="ABBRID0EX3AI" xlink:type="simple">RNA</abbrev>, J. Chevalier &amp; P. Gallier coll., 30/VI/2017. Awala Yalimapo, Kanawa path, three males, deposited in the <abbrev xmlns:xlink="http://www.w3.org/1999/xlink" content-type="institution" xlink:title="Reserve Naturelle de l’Amana, Awala-Yalimapo, French Guiana, France" id="ABBRID0E33AI" xlink:type="simple">RNA</abbrev>, J. Chevalier coll., XI/2017. Awala Yalimapo, Kanawa path, one male, deposited in the <abbrev xmlns:xlink="http://www.w3.org/1999/xlink" content-type="institution" xlink:title="Reserve Naturelle de l’Amana, Awala-Yalimapo, French Guiana, France" id="ABBRID0EB4AI" xlink:type="simple">RNA</abbrev>, J. Chevalier coll., 03/VIII/2017. Mana, path of the Forêt des Sables Blancs, one male, deposited in the <abbrev xmlns:xlink="http://www.w3.org/1999/xlink" content-type="institution" xlink:title="Reserve Naturelle de l’Amana, Awala-Yalimapo, French Guiana, France" id="ABBRID0EG4AI" xlink:type="simple">RNA</abbrev>, J. Chevalier &amp; B. Tan coll., 08/VII/2017. Guyane, one male and one female, MNHNRS0741, Lafon coll., 1872. Guyane, one female, MNHNRS3308, Le Moult coll., 1910. Guyane, one male, MNHNRS0747. Guyane, one male and one female, MNHNRS0748. Guyane, one female, MNHNRS3011. Guyane, one female, MNHNRS0737, F. Geay coll., 1900. Guyane, one male, MNHNRS0739, Cavalier coll., 1889.</p></tp:treatment-sec><tp:treatment-sec sec-type="diagnosis" id="SECID0EL4AI"><title>Diagnosis.</title><p>Species of small to moderate size when compared with the average size of the other species within the genus, ranging from 50 to 57 mm in total length. General coloration brown to reddish brown. Carapace reddish brown with several black spots corresponding to the granules; ocular tubercle dark, almost black. Tergites paler than the carapace, with distal edge blackish. Sternites reddish with a lighter area, yellowish, at the center of sternites IV and V; pectines and genital operculum yellow ochre. Metasomal segments of same color as the tergites. Vesicle reddish yellow with basis of aculeus reddish and tip of aculeus reddish black. Chelicerae yellowish with longitudinal brown spots, weakly marked; fingers reddish. Pedipalps reddish with blackish pigmentation on carinae. Legs yellowish with several brown spots. Carapace slightly emarginated, almost straight; almost smooth, with few minute granules only on lateral areas; punctate. Tergites almost smooth, with scattered minute granulations. Pectinal tooth count ranging from eight to eleven in male and six to nine in female. Sternites smooth, punctate; spiracles linear, elongated. All metasomal segments with dorsal, <!--PageBreak-->latero-dorsal and latero-ventral carinae well-marked; other carinae weakly marked or absent; intercarinal tegument punctate; segment V with spinoid granulations ventrally. Vesicle moderately granular; aculeus short compared to vesicle. Pedipalp femur with five well-marked carinae; patella with three carinae, chela with two carinae; femur and patella moderately granulated; chela well granulated on dorsal and internal sides; dentate margins on movable fingers with six slightly oblique rows of granules, separated by stronger accessory granules.</p><fig id="F23" position="float" orientation="portrait"><label>Figure 23.</label><caption><p>
                    <italic><tp:taxon-name><tp:taxon-name-part taxon-name-part-type="genus" reg="Brotheas">Brotheas</tp:taxon-name-part> <tp:taxon-name-part taxon-name-part-type="species" reg="gervaisii">gervaisii</tp:taxon-name-part></tp:taxon-name></italic>, male from Matoury.</p></caption><graphic xmlns:xlink="http://www.w3.org/1999/xlink" xlink:href="zookeys-764-027-g023.jpg" position="float" orientation="portrait" xlink:type="simple" id="oo_207914.jpg"/></fig></tp:treatment-sec><ref-list><ref id="B52"><mixed-citation xmlns:xlink="http://www.w3.org/1999/xlink" xlink:type="simple">
          <person-group><name name-style="western"><surname>Pocock</surname><given-names>RI</given-names></name></person-group> (<year>1893a</year>) A contribution to the study of neotropical scorpions. Annals and Magazine of Natural History, ser. 6, 12: 77–103. <ext-link xlink:type="simple" ext-link-type="doi" xlink:href="10.1080/00222939308677589">https://doi.org/10.1080/00222939308677589</ext-link></mixed-citation></ref><ref id="B55"><mixed-citation xmlns:xlink="http://www.w3.org/1999/xlink" xlink:type="simple">
          <person-group><name name-style="western"><surname>Pocock</surname><given-names>RI</given-names></name></person-group> (<year>1897</year>) Report upon the scorpiones and pedipalpi obtained on the Lower Amazons by Messrs E. E. Austen and F. Pickard-Cambridge during the trip of Mr Siemens Steamship ‘Faraday’. Annals and Magazine of Natural History, ser. 6, 19: 357–368. <ext-link xlink:type="simple" ext-link-type="doi" xlink:href="10.1080/00222939708680549">https://doi.org/10.1080/00222939708680549</ext-link></mixed-citation></ref><ref id="B17"><mixed-citation xmlns:xlink="http://www.w3.org/1999/xlink" xlink:type="simple">
          <person-group><name name-style="western"><surname>Lourenço</surname><given-names>WR</given-names></name></person-group> (<year>1983</year>) La faune des scorpions de Guyane française. Bulletin du Muséum national d’Histoire naturelle, Paris, 4e sér. 5 (A3): 771–808.</mixed-citation></ref><ref id="B25"><mixed-citation xmlns:xlink="http://www.w3.org/1999/xlink" xlink:type="simple">
          <person-group><name name-style="western"><surname>Lourenço</surname><given-names>WR</given-names></name></person-group> (<year>1997b</year>) <article-title>Additions à la faune de scorpions néotropicaux (<tp:taxon-name><tp:taxon-name-part taxon-name-part-type="class">Arachnida</tp:taxon-name-part></tp:taxon-name>).</article-title> <source>Revue Suisse de Zoologie</source> <volume>104</volume>(<issue>3</issue>): <fpage>687</fpage>–<lpage>604</lpage>. <ext-link xlink:type="simple" ext-link-type="doi" xlink:href="10.5962/bhl.part.80012">https://doi.org/10.5962/bhl.part.80012</ext-link></mixed-citation></ref><ref id="B7"><mixed-citation xmlns:xlink="http://www.w3.org/1999/xlink" xlink:type="simple">
          <person-group><name name-style="western"><surname>Fet</surname><given-names>V</given-names></name><name name-style="western"><surname>Sissom</surname><given-names>WD</given-names></name><name name-style="western"><surname>Lowe</surname><given-names>G</given-names></name><name name-style="western"><surname>Braunwalder</surname><given-names>ME</given-names></name></person-group> (<year>2000</year>) <source>Catalog of the Scorpions of the World (1758–1998).</source> <publisher-name>New York</publisher-name>, <publisher-loc>New York Ento-mological Society</publisher-loc>, <size units="page">690 pp</size>.</mixed-citation></ref><ref id="B30"><mixed-citation xmlns:xlink="http://www.w3.org/1999/xlink" xlink:type="simple">
          <person-group><name name-style="western"><surname>Lourenço</surname><given-names>WR</given-names></name></person-group> (<year>2002a</year>) <source>Scorpions of Brazil.</source> <publisher-name>Les Editions de l’IF</publisher-name>, <publisher-loc>Paris</publisher-loc>, <size units="page">320 pp</size>.</mixed-citation></ref><ref id="B61"><mixed-citation xmlns:xlink="http://www.w3.org/1999/xlink" xlink:type="simple">
          <person-group><name name-style="western"><surname>Stockmann</surname><given-names>R</given-names></name><name name-style="western"><surname>Ythier</surname><given-names>E</given-names></name></person-group> (<year>2010</year>) <source>Scorpions of the World.</source> <publisher-name>NAP Editions</publisher-name>, <publisher-loc>Paris</publisher-loc>, <size units="page">572 pp</size>.</mixed-citation></ref></ref-list></tp:taxon-treatment>
