# Supplementary material for: A synopsis of the scorpion fauna of French Guiana, with description of four new species
Source: Zookeys. 2018 Jun 5;(764):27–90. doi: 10.3897/zookeys.764.25108 (PMC5997737; doi:10.3897/zookeys.764.25108)
Supplement: XML Treatment for Brotheas granulatus [file zookeys.764.25108-treatment24.xml]

<!DOCTYPE tp:taxon-treatment
  PUBLIC "-//TaxonX//DTD Taxonomic Treatment Publishing DTD v0 20100105//EN" "tax-treatment-NSO.dtd">
<tp:taxon-treatment xmlns:tp="http://www.plazi.org/taxpub"><tp:treatment-meta><kwd-group><label>Taxon classification</label><kwd><named-content xmlns:xlink="http://www.w3.org/1999/xlink" content-type="kingdom">Animalia</named-content></kwd><kwd><named-content xmlns:xlink="http://www.w3.org/1999/xlink" content-type="order">Scorpiones</named-content></kwd><kwd><named-content xmlns:xlink="http://www.w3.org/1999/xlink" content-type="family">Chactidae</named-content></kwd></kwd-group><mixed-citation publication-type="journal"><person-group><name><surname>Ythier</surname><given-names>Eric</given-names></name></person-group><article-title>A synopsis of the scorpion fauna of French Guiana, with description of four new species</article-title><source>Zookeys</source><day>5</day><month>6</month><year>2018</year><volume>2018</volume><issue>764</issue><fpage>27</fpage><lpage>90</lpage><pub-id pub-id-type="doi">10.3897/zookeys.764.25108</pub-id></mixed-citation></tp:treatment-meta><tp:nomenclature><tp:taxon-name>
                <tp:taxon-name-part taxon-name-part-type="genus" reg="Brotheas">Brotheas</tp:taxon-name-part>
                <tp:taxon-name-part taxon-name-part-type="species" reg="granulatus">granulatus</tp:taxon-name-part>
              </tp:taxon-name><tp:taxon-authority>Simon, 1877</tp:taxon-authority><xref ref-type="fig" rid="F24">Fig. 24</xref></tp:nomenclature><tp:treatment-sec sec-type="References" id="SECID0ET6AI"><title>References.</title><p>
                <xref ref-type="bibr" rid="B57">Simon 1877</xref>, <xref ref-type="bibr" rid="B17">Lourenço 1983</xref>, <xref ref-type="bibr" rid="B25">Lourenço 1997b</xref>, <xref ref-type="bibr" rid="B7">Fet et al. 2000</xref>, <xref ref-type="bibr" rid="B30">Lourenço 2002a</xref>, <xref ref-type="bibr" rid="B61">Stockmann and Ythier 2010</xref>.</p></tp:treatment-sec><tp:treatment-sec sec-type="material" id="SECID0ERABI"><title>Material.</title><p>Downstream from Saut Pararé on Arataye river, Approuague tributary, one male, MNHNRS6978, J.P. Gasc coll., VIIVIII/1970. Downstream from Saut Pararé on Arataye river, one male and two females, MNHNRS7390, J.P. Gasc coll., IVV/1979. Downstream from Saut Pararé on Arataye river, one male, MNHNRS8279, J.P. Gasc coll., 12/VII/1977. Downstream from Saut Pararé on Arataye river, at the base of <italic><tp:taxon-name><tp:taxon-name-part taxon-name-part-type="genus" reg="Astrocaryum">Astrocaryum</tp:taxon-name-part> <tp:taxon-name-part taxon-name-part-type="species" reg="paramaca">paramaca</tp:taxon-name-part></tp:taxon-name></italic>, six males and four females, MNHNRS-8508, J.P. Gasc coll., I/1981. Cayenne, one male and one female (types), MNHNRS-0761. Upper Approuague, Culebane river, in forest, one female, MNHNRS3302, De Floch coll., III/1946. <tp:taxon-name>Inini</tp:taxon-name>, Institut Pasteur Station, under a wood log, one male, MNHNRS6267, J.P. Gasc coll., 13/VII/1972. <tp:taxon-name>Inini</tp:taxon-name>, Institut Pasteur Station, one male, MNHNRS-6274, J.P. Gasc coll., 16/VII/1972. <tp:taxon-name>Inini</tp:taxon-name>, Institut Pasteur Station, one male, MNHNRS6275, J.P. Gasc coll., 14/VII/1972. Saül, one male, one female and six immatures, MNHNRS5288, A.S. Balachowsky coll., 27/X/1969. Saut Sabbat, one female, MNHNRS8203, D. Kopp coll., 9/VII/1976. Saut Sabbat, one male, MNHNRS8204, D. Kopp coll., 15/VII/1975. St. Elie (path), ORSTOM Station, one male and one female, MNHNRS7419, J. Lescure coll., 10/VII/1978. St. Jean du Maroni, five males and one female, MNHNRS3303, R. Benoist coll., 1916. Cacao, one female and one immature, deposited in the <named-content xmlns:xlink="http://www.w3.org/1999/xlink" content-type="dwc:institutional_code" xlink:type="simple">MHNG</named-content>, W. Lourenço leg., II/1989. Cacao, one female, deposited in the <named-content xmlns:xlink="http://www.w3.org/1999/xlink" content-type="dwc:institutional_code" xlink:type="simple">MHNG</named-content>, Chippaux coll., X/1983. Cacao, one male, deposited in the <named-content xmlns:xlink="http://www.w3.org/1999/xlink" content-type="dwc:institutional_code" xlink:type="simple">MHNG</named-content>, T. Fretiag coll., XII/1988. Trinité reserve, inselberg, Aya River, five females and six immatures, deposited in the <named-content xmlns:xlink="http://www.w3.org/1999/xlink" content-type="dwc:institutional_code" xlink:type="simple">MNHN</named-content>, C. Courtial coll., XII/2010. Trinité reserve, Aya River, one female and one male, deposited in the <named-content xmlns:xlink="http://www.w3.org/1999/xlink" content-type="dwc:institutional_code" xlink:type="simple">MNHN</named-content>, C. Courtial coll., X/2009. Nouragues reserve, inselberg, UV collected, on a trunk, one female, deposited in the <named-content xmlns:xlink="http://www.w3.org/1999/xlink" content-type="dwc:institutional_code" xlink:type="simple">MNHN</named-content>, C. Courtial coll., 06–09/XII/2013. Rorota, one female and two males, deposited in the <abbrev xmlns:xlink="http://www.w3.org/1999/xlink" xlink:title="Eric Ythier Private Collection, Romanèche-Thorins, France" id="ABBRID0EJCBI" xlink:type="simple">EYPC</abbrev>, EY0026, E. Ythier coll., 28/IX/2005. Matoury, one female and 20 immatures, deposited in the <abbrev xmlns:xlink="http://www.w3.org/1999/xlink" xlink:title="Eric Ythier Private Collection, Romanèche-Thorins, France" id="ABBRID0ENCBI" xlink:type="simple">EYPC</abbrev>, EY0035, E. Ythier coll., 03–10/XI/2006. Fourgassier, one male, deposited in the <abbrev xmlns:xlink="http://www.w3.org/1999/xlink" xlink:title="Eric Ythier Private Collection, Romanèche-Thorins, France" id="ABBRID0ERCBI" xlink:type="simple">EYPC</abbrev>, EY0046, E. Ythier coll., 03–10/XI/2006. Tresor reserve, three males, deposited in the <named-content xmlns:xlink="http://www.w3.org/1999/xlink" content-type="dwc:institutional_code" xlink:type="simple">MNHN</named-content>, C. Courtial coll., VI/2010. Cayenne and Maroni (?), two <!--PageBreak-->females, MNHNRS3296, M. Noirot coll. Cayenne and Maroni (?),one male and one female, MNHNRS-3312, E. Abonnenc coll. Cayenne and Maroni (?),one male, MNHNRS3318, M. Noirot coll. Guyane, one male, MNHNRS-0743, F. Geay coll., 1900. Guyane, four females, MNHNRS3313, M. Tartaire coll., 1921. Guyane, two females, MNHNRS0749.</p></tp:treatment-sec><tp:treatment-sec sec-type="diagnosis" id="SECID0E3CBI"><title>Diagnosis.</title><p>Species of moderate to large size when compared with the average size of the other species within the genus, ranging from 58 to 68 mm in total length. General coloration brown to blackish brown. Carapace dark brown with several scattered black spots; ocular tubercle dark, almost black. Tergites of same color as the carapace; several paler confluent areas. Sternites brownish yellow, the sternite VII being darker; pectines and genital operculum dark yellowish. Metasomal segments of same color as the tergites; some blackish pigmentation over the carinae. Vesicle reddish yellow with basis of aculeus reddish and tip of aculeus reddish black. Chelicerae dark yellowish with reticular brown spots; basis of fingers and fingers dark browns. Pedipalps blackish brown; chela reddish with longitudinal blackish spots; fingers blackish with tip reddish. Legs yellowish brown with several diffuse dark spots. Carapace weakly emarginated, with strong granulation; ocular tubercle punctate. Tergites with strong granulation similar to the carapace, the tergites VI and VII with stronger granulation. Pectinal tooth count ranging from eight to eleven in male and seven to nine in female. Sternites punctate; spiracles linear, elongated. All metasomal segments with dorsal, latero-dorsal and latero-ventral carinae well-marked; ventral carinae absent on segment I and well-marked on other segments, with spinoid granules on segments IV and V; other cari<!--PageBreak-->nae incomplete; intercarinal tegument moderately punctate. Vesicle with four vestigial carinae on ventral side; lateral and ventral sides weakly granulated; aculeus long compared to vesicle, wide at its basis. Pedipalp femur with five well-marked carinae; patella with four carinae; chela with vestigial carinae; dorsal and internal sides of femur well granulated; patella and chela moderately granulated except on internal side of chela where there are stronger granules; dentate margins on movable fingers with six slightly oblique rows of granules, separated by stronger accessory granules.</p><fig id="F24" position="float" orientation="portrait"><label>Figure 24.</label><caption><p>
                    <italic><tp:taxon-name><tp:taxon-name-part taxon-name-part-type="genus" reg="Brotheas">Brotheas</tp:taxon-name-part> <tp:taxon-name-part taxon-name-part-type="species" reg="granulatus">granulatus</tp:taxon-name-part></tp:taxon-name></italic>, male from Fourgassier.</p></caption><graphic xmlns:xlink="http://www.w3.org/1999/xlink" xlink:href="zookeys-764-027-g024.jpg" position="float" orientation="portrait" xlink:type="simple" id="oo_207915.jpg"/></fig></tp:treatment-sec><ref-list><ref id="B57"><mixed-citation xmlns:xlink="http://www.w3.org/1999/xlink" xlink:type="simple">
          <person-group><name name-style="western"><surname>Simon</surname><given-names>E</given-names></name></person-group> (<year>1877</year>) <article-title>Etudes arachnologiques. 6e mémoire. X.</article-title> <source>Arachnides nouveaux ou peu connus, Annales de la Société Entomologique de France</source> <volume>5</volume>(<issue>7</issue>): <fpage>225</fpage>–<lpage>242</lpage>.</mixed-citation></ref><ref id="B17"><mixed-citation xmlns:xlink="http://www.w3.org/1999/xlink" xlink:type="simple">
          <person-group><name name-style="western"><surname>Lourenço</surname><given-names>WR</given-names></name></person-group> (<year>1983</year>) La faune des scorpions de Guyane française. Bulletin du Muséum national d’Histoire naturelle, Paris, 4e sér. 5 (A3): 771–808.</mixed-citation></ref><ref id="B25"><mixed-citation xmlns:xlink="http://www.w3.org/1999/xlink" xlink:type="simple">
          <person-group><name name-style="western"><surname>Lourenço</surname><given-names>WR</given-names></name></person-group> (<year>1997b</year>) <article-title>Additions à la faune de scorpions néotropicaux (<tp:taxon-name><tp:taxon-name-part taxon-name-part-type="class">Arachnida</tp:taxon-name-part></tp:taxon-name>).</article-title> <source>Revue Suisse de Zoologie</source> <volume>104</volume>(<issue>3</issue>): <fpage>687</fpage>–<lpage>604</lpage>. <ext-link xlink:type="simple" ext-link-type="doi" xlink:href="10.5962/bhl.part.80012">https://doi.org/10.5962/bhl.part.80012</ext-link></mixed-citation></ref><ref id="B7"><mixed-citation xmlns:xlink="http://www.w3.org/1999/xlink" xlink:type="simple">
          <person-group><name name-style="western"><surname>Fet</surname><given-names>V</given-names></name><name name-style="western"><surname>Sissom</surname><given-names>WD</given-names></name><name name-style="western"><surname>Lowe</surname><given-names>G</given-names></name><name name-style="western"><surname>Braunwalder</surname><given-names>ME</given-names></name></person-group> (<year>2000</year>) <source>Catalog of the Scorpions of the World (1758–1998).</source> <publisher-name>New York</publisher-name>, <publisher-loc>New York Ento-mological Society</publisher-loc>, <size units="page">690 pp</size>.</mixed-citation></ref><ref id="B30"><mixed-citation xmlns:xlink="http://www.w3.org/1999/xlink" xlink:type="simple">
          <person-group><name name-style="western"><surname>Lourenço</surname><given-names>WR</given-names></name></person-group> (<year>2002a</year>) <source>Scorpions of Brazil.</source> <publisher-name>Les Editions de l’IF</publisher-name>, <publisher-loc>Paris</publisher-loc>, <size units="page">320 pp</size>.</mixed-citation></ref><ref id="B61"><mixed-citation xmlns:xlink="http://www.w3.org/1999/xlink" xlink:type="simple">
          <person-group><name name-style="western"><surname>Stockmann</surname><given-names>R</given-names></name><name name-style="western"><surname>Ythier</surname><given-names>E</given-names></name></person-group> (<year>2010</year>) <source>Scorpions of the World.</source> <publisher-name>NAP Editions</publisher-name>, <publisher-loc>Paris</publisher-loc>, <size units="page">572 pp</size>.</mixed-citation></ref></ref-list></tp:taxon-treatment>
