# Supplementary material for: A synopsis of the scorpion fauna of French Guiana, with description of four new species
Source: Zookeys. 2018 Jun 5;(764):27–90. doi: 10.3897/zookeys.764.25108 (PMC5997737; doi:10.3897/zookeys.764.25108)
Supplement: XML Treatment for Guyanochactas gonzalezspongai [file zookeys.764.25108-treatment26.xml]

<!DOCTYPE tp:taxon-treatment
  PUBLIC "-//TaxonX//DTD Taxonomic Treatment Publishing DTD v0 20100105//EN" "tax-treatment-NSO.dtd">
<tp:taxon-treatment xmlns:tp="http://www.plazi.org/taxpub"><tp:treatment-meta><kwd-group><label>Taxon classification</label><kwd><named-content xmlns:xlink="http://www.w3.org/1999/xlink" content-type="kingdom">Animalia</named-content></kwd><kwd><named-content xmlns:xlink="http://www.w3.org/1999/xlink" content-type="order">Scorpiones</named-content></kwd><kwd><named-content xmlns:xlink="http://www.w3.org/1999/xlink" content-type="family">Chactidae</named-content></kwd></kwd-group><mixed-citation publication-type="journal"><person-group><name><surname>Ythier</surname><given-names>Eric</given-names></name></person-group><article-title>A synopsis of the scorpion fauna of French Guiana, with description of four new species</article-title><source>Zookeys</source><day>5</day><month>6</month><year>2018</year><volume>2018</volume><issue>764</issue><fpage>27</fpage><lpage>90</lpage><pub-id pub-id-type="doi">10.3897/zookeys.764.25108</pub-id></mixed-citation></tp:treatment-meta><tp:nomenclature><tp:taxon-name>
                <tp:taxon-name-part taxon-name-part-type="genus" reg="Guyanochactas">Guyanochactas</tp:taxon-name-part>
                <tp:taxon-name-part taxon-name-part-type="species" reg="gonzalezspongai">gonzalezspongai</tp:taxon-name-part>
              </tp:taxon-name><tp:taxon-authority>(Lourenço, 1983)</tp:taxon-authority><xref ref-type="fig" rid="F26">Fig. 26</xref></tp:nomenclature><tp:treatment-sec sec-type="References" id="SECID0EPIBI"><title>References.</title><p>
                <xref ref-type="bibr" rid="B17">Lourenço 1983</xref>, <xref ref-type="bibr" rid="B7">Fet et al. 2000</xref>, Lourenço &amp; Pinto-da-Rocha 2000, <xref ref-type="bibr" rid="B59">Soleglad and Fet 2003</xref>, <xref ref-type="bibr" rid="B56">Prendini and Wheeler 2005</xref>, <xref ref-type="bibr" rid="B61">Stockmann and Ythier 2010</xref>, <xref ref-type="bibr" rid="B48">Lourenço and Ythier 2011</xref>.</p></tp:treatment-sec><tp:treatment-sec sec-type="material" id="SECID0ENJBI"><title>Material.</title><p>AntecumePata, in forest, one male (holotype), MNHNRS6276, one male (paratype), MNHNRS6270, one male (paratype) MNHNRS6277, one male (paratype) <named-content xmlns:xlink="http://www.w3.org/1999/xlink" content-type="dwc:institutional_code" xlink:type="simple">MNHN</named-content>-RS-6278 and one female (allotype), MNHNRS6266, J.P. Gasc coll., 18/VII/1972.</p></tp:treatment-sec><tp:treatment-sec sec-type="diagnosis" id="SECID0EYJBI"><title>Diagnosis.</title><p>Species of large size compared to the average size of the other species within the genus (45.8 mm in total length for male holotype and 49.7 for female allotype). General coloration reddish yellow. Carapace dark reddish with several blackish spots, more concentrated in the central part of carapace; ocular tubercle dark, almost black. Tergites reddish, slightly paler than carapace, with several confluent lighter spots. Sternites reddish yellow, the last two ones darker; pectines and genital operculum yellow ochre. Metasomal segments reddish, with some blackish pigmentation on carinae. Vesicle reddish yellow; aculeus reddish at the base and reddish black at the tip. Chelicerae yellowish with longitudinal light brown spots; basis of finger and fingers dark brown. Pedipalps dark reddish with blackish pigmentation over carinae and chela fingers. Legs yellowish with diffuse light brown spots. Carapace slightly emarginated, the anterior third part strongly reduced; minute to medium granulation. Tergites with <!--PageBreak-->minute granulations; -several granules on posterior part, especially on sternite VII. Pectinal tooth 11–11 in male and 10–10 in female. Sternites smooth; spiracles oval in shape, almost rounded. All metasomal segments with dorsal, latero-dorsal and latero-ventral carinae well-marked; ventral carinae well-marked on segments III to V, weakly marked on II and absent on I; segment V with spinoid granulations ventrally. Vesicle flattened with ventral and lateral sides well granulated; aculeus short compared to vesicle. Pedipalp femur with five well-marked carinae; patella with four carinae; chela with weakly marked carinae; internal and dorsal sides of femur moderately granular; patella feebly granular; internal side of chela granular, other sides almost smooth; dentate margins on movable fingers with six rows of granules, separated by stronger granules.</p><fig id="F26" position="float" orientation="portrait"><label>Figure 26.</label><caption><p>
                    <italic><tp:taxon-name><tp:taxon-name-part taxon-name-part-type="genus" reg="Guyanochactas">Guyanochactas</tp:taxon-name-part> <tp:taxon-name-part taxon-name-part-type="species" reg="gonzalezspongai">gonzalezspongai</tp:taxon-name-part></tp:taxon-name></italic>, male holotype from Antecume-Pata (photograph <named-content xmlns:xlink="http://www.w3.org/1999/xlink" content-type="dwc:institutional_code" xlink:type="simple">MNHN</named-content> / E.-A. Leguin).</p></caption><graphic xmlns:xlink="http://www.w3.org/1999/xlink" xlink:href="zookeys-764-027-g026.jpg" position="float" orientation="portrait" xlink:type="simple" id="oo_207917.jpg"/></fig></tp:treatment-sec><ref-list><ref id="B17"><mixed-citation xmlns:xlink="http://www.w3.org/1999/xlink" xlink:type="simple">
          <person-group><name name-style="western"><surname>Lourenço</surname><given-names>WR</given-names></name></person-group> (<year>1983</year>) La faune des scorpions de Guyane française. Bulletin du Muséum national d’Histoire naturelle, Paris, 4e sér. 5 (A3): 771–808.</mixed-citation></ref><ref id="B7"><mixed-citation xmlns:xlink="http://www.w3.org/1999/xlink" xlink:type="simple">
          <person-group><name name-style="western"><surname>Fet</surname><given-names>V</given-names></name><name name-style="western"><surname>Sissom</surname><given-names>WD</given-names></name><name name-style="western"><surname>Lowe</surname><given-names>G</given-names></name><name name-style="western"><surname>Braunwalder</surname><given-names>ME</given-names></name></person-group> (<year>2000</year>) <source>Catalog of the Scorpions of the World (1758–1998).</source> <publisher-name>New York</publisher-name>, <publisher-loc>New York Ento-mological Society</publisher-loc>, <size units="page">690 pp</size>.</mixed-citation></ref><ref id="B59"><mixed-citation xmlns:xlink="http://www.w3.org/1999/xlink" xlink:type="simple">
          <person-group><name name-style="western"><surname>Soleglad</surname><given-names>ME</given-names></name><name name-style="western"><surname>Fet</surname><given-names>V</given-names></name></person-group> (<year>2003</year>) <article-title>High-level systematics and phylogeny of the extant scorpions (<tp:taxon-name><tp:taxon-name-part taxon-name-part-type="order">Scorpiones</tp:taxon-name-part></tp:taxon-name>: Orthosterni).</article-title> <source>Euscorpius</source> <volume>11</volume>: <fpage>1</fpage>–<lpage>210</lpage>.</mixed-citation></ref><ref id="B56"><mixed-citation xmlns:xlink="http://www.w3.org/1999/xlink" xlink:type="simple">
          <person-group><name name-style="western"><surname>Prendini</surname><given-names>L</given-names></name><name name-style="western"><surname>Wheeler</surname><given-names>WC</given-names></name></person-group> (<year>2005</year>) <article-title>Scorpion higher phylogeny and classification, taxonomic anarchy, and standards for peer review in online publishing.</article-title> <source>Cladistics</source> <volume>21</volume>: <fpage>446</fpage>–<lpage>494</lpage>. <ext-link xlink:type="simple" ext-link-type="doi" xlink:href="10.1111/j.1096-0031.2005.00073.x">https://doi.org/10.1111/j.1096-0031.2005.00073.x</ext-link></mixed-citation></ref><ref id="B61"><mixed-citation xmlns:xlink="http://www.w3.org/1999/xlink" xlink:type="simple">
          <person-group><name name-style="western"><surname>Stockmann</surname><given-names>R</given-names></name><name name-style="western"><surname>Ythier</surname><given-names>E</given-names></name></person-group> (<year>2010</year>) <source>Scorpions of the World.</source> <publisher-name>NAP Editions</publisher-name>, <publisher-loc>Paris</publisher-loc>, <size units="page">572 pp</size>.</mixed-citation></ref><ref id="B48"><mixed-citation xmlns:xlink="http://www.w3.org/1999/xlink" xlink:type="simple">
          <person-group><name name-style="western"><surname>Lourenço</surname><given-names>WR</given-names></name><name name-style="western"><surname>Ythier</surname><given-names>E</given-names></name></person-group> (<year>2011</year>) <article-title>A new species of <italic><tp:taxon-name><tp:taxon-name-part taxon-name-part-type="genus">Guyanochactas</tp:taxon-name-part></tp:taxon-name></italic> Lourenço, 1998 (<tp:taxon-name><tp:taxon-name-part taxon-name-part-type="order">Scorpiones</tp:taxon-name-part></tp:taxon-name>, <tp:taxon-name><tp:taxon-name-part taxon-name-part-type="family">Chactidae</tp:taxon-name-part></tp:taxon-name>) from French Guiana.</article-title> <source>Boletín de la Sociedad Entomológica Aragonesa</source> <volume>48</volume>: <fpage>203</fpage>–<lpage>206</lpage>.</mixed-citation></ref></ref-list></tp:taxon-treatment>
