# Supplementary material for: A synopsis of the scorpion fauna of French Guiana, with description of four new species
Source: Zookeys. 2018 Jun 5;(764):27–90. doi: 10.3897/zookeys.764.25108 (PMC5997737; doi:10.3897/zookeys.764.25108)
Supplement: XML Treatment for Hadrurochactas cristinae [file zookeys.764.25108-treatment27.xml]

<!DOCTYPE tp:taxon-treatment
  PUBLIC "-//TaxonX//DTD Taxonomic Treatment Publishing DTD v0 20100105//EN" "tax-treatment-NSO.dtd">
<tp:taxon-treatment xmlns:tp="http://www.plazi.org/taxpub"><tp:treatment-meta><kwd-group><label>Taxon classification</label><kwd><named-content xmlns:xlink="http://www.w3.org/1999/xlink" content-type="kingdom">Animalia</named-content></kwd><kwd><named-content xmlns:xlink="http://www.w3.org/1999/xlink" content-type="order">Scorpiones</named-content></kwd><kwd><named-content xmlns:xlink="http://www.w3.org/1999/xlink" content-type="family">Chactidae</named-content></kwd></kwd-group><mixed-citation publication-type="journal"><person-group><name><surname>Ythier</surname><given-names>Eric</given-names></name></person-group><article-title>A synopsis of the scorpion fauna of French Guiana, with description of four new species</article-title><source>Zookeys</source><day>5</day><month>6</month><year>2018</year><volume>2018</volume><issue>764</issue><fpage>27</fpage><lpage>90</lpage><pub-id pub-id-type="doi">10.3897/zookeys.764.25108</pub-id></mixed-citation></tp:treatment-meta><tp:nomenclature><tp:taxon-name>
                <tp:taxon-name-part taxon-name-part-type="genus" reg="Hadrurochactas">Hadrurochactas</tp:taxon-name-part>
                <tp:taxon-name-part taxon-name-part-type="species" reg="cristinae">cristinae</tp:taxon-name-part>
                <object-id xmlns:xlink="http://www.w3.org/1999/xlink" content-type="zoobank" xlink:type="simple">http://zoobank.org/D2AA5704-CB0C-462B-9487-688CA66B4327</object-id>
              </tp:taxon-name><tp:taxon-status xmlns:xlink="http://www.w3.org/1999/xlink" xlink:type="simple">sp. n.</tp:taxon-status><xref ref-type="fig" rid="F27">Figs 27</xref><xref ref-type="fig" rid="F28">, 28</xref></tp:nomenclature><tp:treatment-sec sec-type="type material" id="SECID0EZMBI"><title>Type material.</title><p>Roura, Stoupan, in litter, one male (holotype), deposited in the <named-content xmlns:xlink="http://www.w3.org/1999/xlink" content-type="dwc:institutional_code" xlink:type="simple">MNHN</named-content>, Q. Uriot &amp; S. Uriot coll., 2017.</p></tp:treatment-sec><tp:treatment-sec sec-type="etymology" id="SECID0EENBI"><title>Etymology.</title><p>The specific name honours Dr. Cristina Benros-Ythier, Romanèche-Thorins, France, in recognition of her support for the study of scorpions.</p></tp:treatment-sec><tp:treatment-sec sec-type="diagnosis" id="SECID0EJNBI"><title>Diagnosis.</title><p>Total length 18.9 mm for male holotype (see morphometric values after the description). Coloration yellowish brown, densely spotted on the carapace, the tergites and the appendages. Mesosoma yellowish, densely spotted with confluent brown to dark brown spots, without yellowish longitudinal median stripe. Chelicerae yellowish with variegated brownish spots over the entire surface. Legs tarsal segments yellowish with diffused brownish pigmentation. Pectines with 9–9 teeth on male holotype; female unknown. Trichobothrial pattern of type C, neobothriotaxic (majorante) ‘major neobothriotaxy’.</p><!--PageBreak--></tp:treatment-sec><tp:treatment-sec sec-type="description" id="SECID0EPNBI"><title>Description based on male holotype.</title><p>
                <bold>Coloration.</bold> General coloration yellowish brown, densely spotted on the carapace, the tergites and the appendages. Prosoma yellowish with brownish variegated spots on anterior, lateral and posterior edges; eyes surrounded by black pigment. Mesosoma yellowish, densely spotted with confluent brownish spots, darker on the posterior edge of the tergites; the remaining yellowish coloration does not form a confluent longitudinal median stripe. Sternites yellowish, the VII slightly darker; coxapophysis and sternum yellowish; genital operculum and pectines pale yellow. Metasomal segments yellowish to reddish yellow with brownish spots. Telson reddish yellow with brownish spots; aculeus reddish. Chelicerae yellowish with variegated brownish spots over the entire surface; fingers yellowish almost entirely covered with brownish spots; teeth reddish yellow. Pedipalps reddish yellow with brownish longitudinal stripes on femur, patella, and chela; femur darker than the other segments. Legs with femur, patella, and tibia yellowish with brownish longitudinal stripes; basitarsus and telotarsus yellowish with diffused brownish pigmentation.</p></tp:treatment-sec><tp:treatment-sec sec-type="Morphology" id="SECID0EXNBI"><title>Morphology.</title><p>Carapace weakly granular to smooth; anterior margin very weakly emarginated; carinae absent; all furrows weakly pronounced; postero-median furrow finely granular; median ocular tubercle distinctly anterior to the center of the carapace; two pairs of small lateral eyes. All tergites with minute granulation and a few indistinct bigger granules on the posterior margin. Pectinal tooth count 9–9 in male holotype, fulcra absent. Sternites smooth and shiny except VI and VII which have some minute granulations; spiracles rounded; carinae absent; genital operculum longitudinally divided, each half with a sub-triangular shape. Dorsal carinae granular on metasomal segments I-IV, absent on segment V; dorsolateral carinae granular on all segments; ventrolateral and ventral carinae weakly pronounced or absent on all segments; dorsal surface smooth on all segments; lateral surfaces weakly granular to smooth on all segments; ventral surface smooth on segments I to IV; with some thin granules on V. Telson with small-sized spine-like granules and one larger spinoid granule under the aculeus; dorsal side smooth; aculeus relatively short and weakly curved. Pedipalp femur pentacarinate, moderately granular; patella and chela with weakly marked to unconspicuous carinae; fixed and movable fingers with seven rows of linear granules. Legs with long thin setae. Cheliceral dentition characteristic of the family <tp:taxon-name><tp:taxon-name-part taxon-name-part-type="family">Chactidae</tp:taxon-name-part></tp:taxon-name> (Vachon, 1963). Trichobothriotaxy of type C, neobothriotaxic (majorante) ‘major neobothriotaxy’ (Vachon, 1974). Morphometric values (in mm) of the male holotype. Total length including telson, 18.9. Carapace: length, 2.3; anterior width, 1.3; posterior width, 2.4. Mesosoma length, 4.8. Metasomal segments. I: length, 0.9; width, 1.9; II: length, 1.2; width, 1.9; III: length, 1.2; width, 1.9; IV: length, 2.0; width, 1.9; V: length, 3.4; width, 2.2; depth, 1.4. Telson: length, 3.1; width, 0.9; depth, 0.6. Pedipalp: femur length, 1.9, width, 0.9; patella length, 2.3, width, 0.8; chela length, 3.7, width, 1.2, depth, 1.2; movable finger length, 2.2.</p><fig id="F27" position="float" orientation="portrait"><label>Figure 27.</label><caption><p>
                    <italic><tp:taxon-name><tp:taxon-name-part taxon-name-part-type="genus" reg="Hadrurochactas">Hadrurochactas</tp:taxon-name-part> <tp:taxon-name-part taxon-name-part-type="species" reg="cristinae">cristinae</tp:taxon-name-part></tp:taxon-name></italic> sp. n., male holotype from Roura. Habitus, dorsal and ventral aspect.</p></caption><graphic xmlns:xlink="http://www.w3.org/1999/xlink" xlink:href="zookeys-764-027-g027.jpg" position="float" orientation="portrait" xlink:type="simple" id="oo_207918.jpg"/></fig><fig id="F28" position="float" orientation="portrait"><label>Figure 28.</label><caption><p>
                    <italic><tp:taxon-name><tp:taxon-name-part taxon-name-part-type="genus" reg="Hadrurochactas">Hadrurochactas</tp:taxon-name-part> <tp:taxon-name-part taxon-name-part-type="species" reg="cristinae">cristinae</tp:taxon-name-part></tp:taxon-name></italic> sp. n., male holotype. <bold>A</bold> Carapace <bold>B–C</bold> Patella, dorsal aspect of <italic><tp:taxon-name><tp:taxon-name-part taxon-name-part-type="genus" reg="Hadrurochactas">H.</tp:taxon-name-part> <tp:taxon-name-part taxon-name-part-type="species" reg="cristinae">cristinae</tp:taxon-name-part></tp:taxon-name></italic> (<bold>B</bold>) and <italic><tp:taxon-name><tp:taxon-name-part taxon-name-part-type="genus" reg="Hadrurochactas">H.</tp:taxon-name-part> <tp:taxon-name-part taxon-name-part-type="species" reg="schaumii">schaumii</tp:taxon-name-part></tp:taxon-name></italic> (<bold>C</bold>) <bold>D</bold> Patella, external aspect <bold>E</bold> Sternum, genital operculum and pectines <bold>F</bold> Chelicera <bold>G</bold> Metasomal segment V and telson, lateral aspect. Scale bars: 1 mm except chelicera 0.5 mm (<bold>F</bold>).</p></caption><graphic xmlns:xlink="http://www.w3.org/1999/xlink" xlink:href="zookeys-764-027-g028.jpg" position="float" orientation="portrait" xlink:type="simple" id="oo_207919.jpg"/></fig></tp:treatment-sec><tp:treatment-sec sec-type="Relationships" id="SECID0E1QBI"><title>Relationships.</title><p>
                <italic><tp:taxon-name><tp:taxon-name-part taxon-name-part-type="genus" reg="Hadrurochactas">Hadrurochactas</tp:taxon-name-part> <tp:taxon-name-part taxon-name-part-type="species" reg="cristinae">cristinae</tp:taxon-name-part></tp:taxon-name></italic> sp. n. can be readily distinguished from the other species of the genus <italic><tp:taxon-name><tp:taxon-name-part taxon-name-part-type="genus" reg="Harurochactas">Harurochactas</tp:taxon-name-part></tp:taxon-name></italic> and, in particular, from <italic><tp:taxon-name><tp:taxon-name-part taxon-name-part-type="genus" reg="Hadrurochactas">H.</tp:taxon-name-part> <tp:taxon-name-part taxon-name-part-type="species" reg="schaumii">schaumii</tp:taxon-name-part></tp:taxon-name></italic> (the only other species described from French Guiana), by the following main features: (i) smaller general size (21.1 to 26.5 mm in total length for <italic><tp:taxon-name><tp:taxon-name-part taxon-name-part-type="genus" reg="Hadrurochactas">H.</tp:taxon-name-part> <tp:taxon-name-part taxon-name-part-type="species" reg="schaumii">schaumii</tp:taxon-name-part></tp:taxon-name></italic>), (ii) male pectines with only 9–9 teeth (ranging from 10–11 <italic>in <tp:taxon-name><tp:taxon-name-part taxon-name-part-type="genus" reg="Hadrurochactas">H.</tp:taxon-name-part> <tp:taxon-name-part taxon-name-part-type="species" reg="schaumii">schaumii</tp:taxon-name-part></tp:taxon-name></italic>), (iii) general coloration yellowish brown (reddish brown in <italic><tp:taxon-name><tp:taxon-name-part taxon-name-part-type="genus" reg="Hadrurochactas">H.</tp:taxon-name-part> <tp:taxon-name-part taxon-name-part-type="species" reg="schaumii">schaumii</tp:taxon-name-part></tp:taxon-name></italic>) without confluent yellowish longitudinal median stripe on mesosoma (reddish yellow longitudinal median stripe in <italic><tp:taxon-name><tp:taxon-name-part taxon-name-part-type="genus" reg="Hadrurochactas">H.</tp:taxon-name-part> <tp:taxon-name-part taxon-name-part-type="species" reg="schaumii">schaumii</tp:taxon-name-part></tp:taxon-name></italic>), (iv) chelicerae yellowish with variegated brownish spots over the entire surface (without spots in <italic><tp:taxon-name><tp:taxon-name-part taxon-name-part-type="genus" reg="Hadrurochactas">H.</tp:taxon-name-part> <tp:taxon-name-part taxon-name-part-type="species" reg="schaumii">schaumii</tp:taxon-name-part></tp:taxon-name></italic>), (v) legs tarsal segments yellowish with diffused brownish pigmentation (no pigmentation in <italic><tp:taxon-name><tp:taxon-name-part taxon-name-part-type="genus" reg="Hadrurochactas">H.</tp:taxon-name-part> <tp:taxon-name-part taxon-name-part-type="species" reg="schaumii">schaumii</tp:taxon-name-part></tp:taxon-name></italic>), (vi) trichobothria on ventral side of pedipalp patella (V1 to V7) situated at different positions.</p></tp:treatment-sec></tp:taxon-treatment>
