# Supplementary material for: A synopsis of the scorpion fauna of French Guiana, with description of four new species
Source: Zookeys. 2018 Jun 5;(764):27–90. doi: 10.3897/zookeys.764.25108 (PMC5997737; doi:10.3897/zookeys.764.25108)
Supplement: XML Treatment for Hadrurochactas schaumii [file zookeys.764.25108-treatment28.xml]

<!DOCTYPE tp:taxon-treatment
  PUBLIC "-//TaxonX//DTD Taxonomic Treatment Publishing DTD v0 20100105//EN" "tax-treatment-NSO.dtd">
<tp:taxon-treatment xmlns:tp="http://www.plazi.org/taxpub"><tp:treatment-meta><kwd-group><label>Taxon classification</label><kwd><named-content xmlns:xlink="http://www.w3.org/1999/xlink" content-type="kingdom">Animalia</named-content></kwd><kwd><named-content xmlns:xlink="http://www.w3.org/1999/xlink" content-type="order">Scorpiones</named-content></kwd><kwd><named-content xmlns:xlink="http://www.w3.org/1999/xlink" content-type="family">Chactidae</named-content></kwd></kwd-group><mixed-citation publication-type="journal"><person-group><name><surname>Ythier</surname><given-names>Eric</given-names></name></person-group><article-title>A synopsis of the scorpion fauna of French Guiana, with description of four new species</article-title><source>Zookeys</source><day>5</day><month>6</month><year>2018</year><volume>2018</volume><issue>764</issue><fpage>27</fpage><lpage>90</lpage><pub-id pub-id-type="doi">10.3897/zookeys.764.25108</pub-id></mixed-citation></tp:treatment-meta><tp:nomenclature><tp:taxon-name>
                <tp:taxon-name-part taxon-name-part-type="genus" reg="Hadrurochactas">Hadrurochactas</tp:taxon-name-part>
                <tp:taxon-name-part taxon-name-part-type="species" reg="schaumii">schaumii</tp:taxon-name-part>
              </tp:taxon-name><tp:taxon-authority>(Karsch, 1880)</tp:taxon-authority><xref ref-type="fig" rid="F29">Fig. 29</xref></tp:nomenclature><tp:treatment-sec sec-type="References" id="SECID0EIVBI"><title>References.</title><p>
                <xref ref-type="bibr" rid="B11">Karsch 1880</xref>, <xref ref-type="bibr" rid="B5">Gonzaléz-Sponga 1978</xref>, <xref ref-type="bibr" rid="B21">Lourenço 1988b</xref>, <xref ref-type="bibr" rid="B7">Fet et al. 2000</xref>, <xref ref-type="bibr" rid="B49">Monod and Lourenço 2001</xref>, <xref ref-type="bibr" rid="B30">Lourenço 2002a</xref>, <xref ref-type="bibr" rid="B61">Stockmann and Ythier 2010</xref>, <xref ref-type="bibr" rid="B35">Lourenço 2010</xref>.</p></tp:treatment-sec><tp:treatment-sec sec-type="material" id="SECID0EOWBI"><title>Material.</title><p>Downstream from Saut Pararé on Arataye River, Approuague tributary, one male and one female, MNHNRS7389, one female, MNHNRS7390, J.P. Gasc coll., IV/V/1979. Downstream from Saut Pararé on Arataye River, at base of <italic><tp:taxon-name><tp:taxon-name-part taxon-name-part-type="genus" reg="Astrocaryum">Astrocaryum</tp:taxon-name-part> <tp:taxon-name-part taxon-name-part-type="species" reg="paramaca">paramaca</tp:taxon-name-part></tp:taxon-name></italic>, two females, MNHNRS8509, J.P. Gasc coll., I/1981. Kaw, road to Kaw, Patawa, one female, deposited in the <abbrev xmlns:xlink="http://www.w3.org/1999/xlink" xlink:title="Eric Ythier Private Collection, Romanèche-Thorins, France" id="ABBRID0E6WBI" xlink:type="simple">EYPC</abbrev>, EY0026, E. Ythier coll., 30/IX/2005. Cacao, beginning of Molokoi path, one male, deposited in the <abbrev xmlns:xlink="http://www.w3.org/1999/xlink" xlink:title="Eric Ythier Private Collection, Romanèche-Thorins, France" id="ABBRID0EDXBI" xlink:type="simple">EYPC</abbrev>, EY0104, E. Ythier coll., 03–10/XI/2006. Mana, Laussat, white sand, leaf litter, pifall, two males, deposited in the <named-content xmlns:xlink="http://www.w3.org/1999/xlink" content-type="dwc:institutional_code" xlink:type="simple">MNHN</named-content>, LA15-0284-12, LA15-0304-18, J. Orivel, M. Fichaux, Jackie &amp; N. Milhomme coll., 01/X/2015. Mana, Laussat, white sand, leaf litter, pitfall, two immatures, deposited in the <named-content xmlns:xlink="http://www.w3.org/1999/xlink" content-type="dwc:institutional_code" xlink:type="simple">MNHN</named-content>, LA15-0151-13, LA15-0223-18, J. Orivel, M. Fichaux, Jackie &amp; N. Milhomme coll., 28/VIII/2015. Saint Eugène Research station, on the Courcibo stream, tributary of Sinnamary River, two males and two females, deposited in the <named-content xmlns:xlink="http://www.w3.org/1999/xlink" content-type="dwc:institutional_code" xlink:type="simple">MNHN</named-content>, J.-C. de Massary leg.</p></tp:treatment-sec><tp:treatment-sec sec-type="diagnosis" id="SECID0EWXBI"><title>Diagnosis.</title><p>Species of medium size when compared with the average size of the other species of the genus, ranging from 21.1 mm (male) to 26.5 mm (female) in total length. General coloration reddish brown. Carapace reddish with reddish brown spots. Tergites reddish brown with a confluent reddish yellow longitudinal median stripe. Venter and sternites light reddish brown; pectines yellowish. Metasomal segments reddish with brownish spots. Vesicle reddish; aculeus reddish at the base and black at the tip. Chelicerae yellowish without variegated spots over their entire surface, and with only a dark thin zone at the base of the fingers; fingers yellowish with reddish teeth. Pedipalps reddish brown with reticular brownish spots forming longitudinal stripes. Legs with femur, patella and tibia yellowish brown with dark brown spots; tarsal segments yellowish. Carapace densely covered with minute granulation with bigger granules in furrows and smooth areas mainly between the ocular tubercle and lateral eyes. Tergites with minute granulation in male, VII with bigger granules; tergites I-IV smooth and shiny in female. Pectinal tooth count ranging from 10–11 in male and from 8–10 in female. Sternites III/IV smooth and shiny in male, others with minute granulations; all sternites smooth <!--PageBreak-->and shiny in female; spiracles small and semi-oval in shape. Metasomal segments very strong in relation to the body; carinae only on dorsal and latero-dorsal sides; ventral side of metasomal segment I-IV in female and I-III in male smooth, the IV with fine granulation in male; segment V with ventral and lateral sides smooth in female and with granules in male. Telson smooth dorsally, granular with spinoid granules on lateral and ventral sides; aculeus weakly curved with a spinoid subaculear tooth. Pedipalp femur smooth in female and with granules on lateral sides in male, with five carinae; patella smooth and shiny, with three carinae; chela smooth and shiny, without granules and carinae; fingers about the same length as chela; fixed and movable fingers with seven rows of linear granules. Legs smooth, without granules and carinae.</p><fig id="F29" position="float" orientation="portrait"><label>Figure 29.</label><caption><p>
                    <italic><tp:taxon-name><tp:taxon-name-part taxon-name-part-type="genus" reg="Hadrurochactas">Hadrurochactas</tp:taxon-name-part> <tp:taxon-name-part taxon-name-part-type="species" reg="schaumii">schaumii</tp:taxon-name-part></tp:taxon-name></italic>, male from Cacao.</p></caption><graphic xmlns:xlink="http://www.w3.org/1999/xlink" xlink:href="zookeys-764-027-g029.jpg" position="float" orientation="portrait" xlink:type="simple" id="oo_207920.jpg"/></fig></tp:treatment-sec><ref-list><ref id="B11"><mixed-citation xmlns:xlink="http://www.w3.org/1999/xlink" xlink:type="simple">
          <person-group><name name-style="western"><surname>Karsch</surname><given-names>F</given-names></name></person-group> (<year>1880</year>) <article-title>Arachnologische bluter. X. Scorpionologische Fragmente. Z. ges. Naturw.</article-title> <source>Halle</source> <volume>53</volume>: <fpage>404</fpage>–<lpage>409</lpage>.</mixed-citation></ref><ref id="B5"><mixed-citation xmlns:xlink="http://www.w3.org/1999/xlink" xlink:type="simple">
          <person-group><name name-style="western"><surname>Gonzaléz-Sponga</surname><given-names>MA</given-names></name></person-group> (<year>1978</year>) Escorpiofauna de la region oriental del Estado Bolivar en Venezuela. RotoImpresos C.A., 1–217.</mixed-citation></ref><ref id="B21"><mixed-citation xmlns:xlink="http://www.w3.org/1999/xlink" xlink:type="simple">
          <person-group><name name-style="western"><surname>Lourenço</surname><given-names>WR</given-names></name></person-group> (<year>1988b</year>) <article-title>Première évidence de la présence d’une faune scorpionique amazonienne relictuelle dans les «Brejos» de la Caatinga du Nord-Est du Brésil. Comptes rendu du Xème Colloque Européen d’Arachnologie Bulletin de la Société Scientifique de Bretagne, 59, n° h.s.</article-title> <volume>1</volume>: <fpage>147</fpage>–<lpage>154</lpage>.</mixed-citation></ref><ref id="B7"><mixed-citation xmlns:xlink="http://www.w3.org/1999/xlink" xlink:type="simple">
          <person-group><name name-style="western"><surname>Fet</surname><given-names>V</given-names></name><name name-style="western"><surname>Sissom</surname><given-names>WD</given-names></name><name name-style="western"><surname>Lowe</surname><given-names>G</given-names></name><name name-style="western"><surname>Braunwalder</surname><given-names>ME</given-names></name></person-group> (<year>2000</year>) <source>Catalog of the Scorpions of the World (1758–1998).</source> <publisher-name>New York</publisher-name>, <publisher-loc>New York Ento-mological Society</publisher-loc>, <size units="page">690 pp</size>.</mixed-citation></ref><ref id="B49"><mixed-citation xmlns:xlink="http://www.w3.org/1999/xlink" xlink:type="simple">
          <person-group><name name-style="western"><surname>Monod</surname><given-names>L</given-names></name><name name-style="western"><surname>Lourenço</surname><given-names>WR</given-names></name></person-group> (<year>2001</year>) <article-title>A new species of <italic><tp:taxon-name><tp:taxon-name-part taxon-name-part-type="genus">Brotheochactas</tp:taxon-name-part></tp:taxon-name></italic> Pocock, 1890 from Brazilian Amazonia (<tp:taxon-name><tp:taxon-name-part taxon-name-part-type="order">Scorpiones</tp:taxon-name-part></tp:taxon-name>: <tp:taxon-name><tp:taxon-name-part taxon-name-part-type="family">Chactidae</tp:taxon-name-part></tp:taxon-name>).</article-title> In: <person-group><name name-style="western"><surname>Fet</surname><given-names>V</given-names></name><name name-style="western"><surname>Selden</surname><given-names>PA</given-names></name></person-group> (<role>Eds</role>) <issue-title>Scorpions 2001.</issue-title> <source>Memoriam Gary A. Polis</source>, <fpage>195</fpage>–<lpage>202</lpage>.</mixed-citation></ref><ref id="B30"><mixed-citation xmlns:xlink="http://www.w3.org/1999/xlink" xlink:type="simple">
          <person-group><name name-style="western"><surname>Lourenço</surname><given-names>WR</given-names></name></person-group> (<year>2002a</year>) <source>Scorpions of Brazil.</source> <publisher-name>Les Editions de l’IF</publisher-name>, <publisher-loc>Paris</publisher-loc>, <size units="page">320 pp</size>.</mixed-citation></ref><ref id="B61"><mixed-citation xmlns:xlink="http://www.w3.org/1999/xlink" xlink:type="simple">
          <person-group><name name-style="western"><surname>Stockmann</surname><given-names>R</given-names></name><name name-style="western"><surname>Ythier</surname><given-names>E</given-names></name></person-group> (<year>2010</year>) <source>Scorpions of the World.</source> <publisher-name>NAP Editions</publisher-name>, <publisher-loc>Paris</publisher-loc>, <size units="page">572 pp</size>.</mixed-citation></ref><ref id="B35"><mixed-citation xmlns:xlink="http://www.w3.org/1999/xlink" xlink:type="simple">
          <person-group><name name-style="western"><surname>Lourenço</surname><given-names>WR</given-names></name></person-group> (<year>2010</year>) <article-title>The disrupted pattern of distribution of the genus <italic><tp:taxon-name><tp:taxon-name-part taxon-name-part-type="genus">Hadrurochactas</tp:taxon-name-part></tp:taxon-name></italic> Pocock; evidence of past connections between Amazon and the Brazilian Atlantic forest.</article-title> <source>Comptes Rendus Biologies</source> <volume>333</volume>: <fpage>41</fpage>–<lpage>47</lpage>. <ext-link xlink:type="simple" ext-link-type="doi" xlink:href="10.1016/j.crvi.2009.11.002">https://doi.org/10.1016/j.crvi.2009.11.002</ext-link></mixed-citation></ref></ref-list></tp:taxon-treatment>
