# Supplementary material for: A synopsis of the scorpion fauna of French Guiana, with description of four new species
Source: Zookeys. 2018 Jun 5;(764):27–90. doi: 10.3897/zookeys.764.25108 (PMC5997737; doi:10.3897/zookeys.764.25108)
Supplement: XML Treatment for Spinochactas mitaraka [file zookeys.764.25108-treatment29.xml]

<!DOCTYPE tp:taxon-treatment
  PUBLIC "-//TaxonX//DTD Taxonomic Treatment Publishing DTD v0 20100105//EN" "tax-treatment-NSO.dtd">
<tp:taxon-treatment xmlns:tp="http://www.plazi.org/taxpub"><tp:treatment-meta><kwd-group><label>Taxon classification</label><kwd><named-content xmlns:xlink="http://www.w3.org/1999/xlink" content-type="kingdom">Animalia</named-content></kwd><kwd><named-content xmlns:xlink="http://www.w3.org/1999/xlink" content-type="order">Scorpiones</named-content></kwd><kwd><named-content xmlns:xlink="http://www.w3.org/1999/xlink" content-type="family">Chactidae</named-content></kwd></kwd-group><mixed-citation publication-type="journal"><person-group><name><surname>Ythier</surname><given-names>Eric</given-names></name></person-group><article-title>A synopsis of the scorpion fauna of French Guiana, with description of four new species</article-title><source>Zookeys</source><day>5</day><month>6</month><year>2018</year><volume>2018</volume><issue>764</issue><fpage>27</fpage><lpage>90</lpage><pub-id pub-id-type="doi">10.3897/zookeys.764.25108</pub-id></mixed-citation></tp:treatment-meta><tp:nomenclature><tp:taxon-name>
                <tp:taxon-name-part taxon-name-part-type="genus" reg="Spinochactas">Spinochactas</tp:taxon-name-part>
                <tp:taxon-name-part taxon-name-part-type="species" reg="mitaraka">mitaraka</tp:taxon-name-part>
              </tp:taxon-name><tp:taxon-authority>Lourenço, 2016</tp:taxon-authority><xref ref-type="fig" rid="F30">Fig. 30</xref></tp:nomenclature><tp:treatment-sec sec-type="References" id="SECID0EK1BI"><title>References.</title><p>
                <xref ref-type="bibr" rid="B38">Lourenço 2016a</xref>.</p></tp:treatment-sec><tp:treatment-sec sec-type="material" id="SECID0EU1BI"><title>Material.</title><p>Mitaraka South, 640 m, one female (holotype), deposited in the <named-content xmlns:xlink="http://www.w3.org/1999/xlink" content-type="dwc:institutional_code" xlink:type="simple">MNHN</named-content>, J.M. Betsch leg., 15/III/2001.</p></tp:treatment-sec><tp:treatment-sec sec-type="diagnosis" id="SECID0E61BI"><title>Diagnosis.</title><p>Total length 12.9 mm for female holotype. General coloration yellow to reddish yellow; only carapace and tergites are slightly marbled with brownish. Venter <!--PageBreak-->and sternites yellow; pectines pale yellow. Metasomal segments yellow. Chelicerae yellow without spots; fingers yellow with reddish teeth. Pedipalps yellow to reddish yellow. Legs pale yellow. Carapace lustrous and slightly punctate; carinae absent; furrows shallow. Tergites acarinate, with minute granulations only. Pectinal tooth count 6–6 in female. Sternites smooth and shiny; spiracles strongly reduced and rounded. Metasomal segments I to IV wider than long; metasomal tegument punctate except for some granulations on the ventral surface of segment V; ventral carinae absent from segments I to V; metasomal segments II to IV with dorsal and dorso-lateral carinae ending by a strong spinoid granule. Telson globular with a short aculeus; subaculear tooth or spine absent; some granulations present including on the dorsal side. Pedipalps slender with fingers strongly curved; femur with dorsal internal, dorsal external and ventral internal carinae moderately marked; ventral external carina vestigial; dorsal and ventral sides with minute granulations; internal side weakly granular; patella smooth and lustrous; dorsal internal, ventral internal, ventral external and external carinae weakly marked; other carinae vestigial; chela smooth and lustrous; carinae vestigial; internal side with granulations better marked on the base of fixed fingers; dentate margins on fixed and movable fingers with seven almost linear rows of granules, separated only by reduced internal accessory granules; edge of movable finger with three granules.</p><fig id="F30" position="float" orientation="portrait"><label>Figure 30.</label><caption><p>
                    <italic><tp:taxon-name><tp:taxon-name-part taxon-name-part-type="genus" reg="Spinochactas">Spinochactas</tp:taxon-name-part> <tp:taxon-name-part taxon-name-part-type="species" reg="mitaraka">mitaraka</tp:taxon-name-part></tp:taxon-name></italic>, female holotype from Mitaraka massif (photograph <named-content xmlns:xlink="http://www.w3.org/1999/xlink" content-type="dwc:institutional_code" xlink:type="simple">MNHN</named-content> / E.-A. Leguin; 2016 Elsevier Masson SAS).</p></caption><graphic xmlns:xlink="http://www.w3.org/1999/xlink" xlink:href="zookeys-764-027-g030.jpg" position="float" orientation="portrait" xlink:type="simple" id="oo_207921.jpg"/></fig></tp:treatment-sec><ref-list><ref id="B38"><mixed-citation xmlns:xlink="http://www.w3.org/1999/xlink" xlink:type="simple">
          <person-group><name name-style="western"><surname>Lourenço</surname><given-names>WR</given-names></name></person-group> (<year>2016a</year>) <article-title>Scorpions from the Mitaraka Massif in French Guiana; description of one new genus and species (<tp:taxon-name><tp:taxon-name-part taxon-name-part-type="order">Scorpiones</tp:taxon-name-part></tp:taxon-name>: <tp:taxon-name><tp:taxon-name-part taxon-name-part-type="family">Chactidae</tp:taxon-name-part></tp:taxon-name>).</article-title> <source>Comptes Rendus Biologies</source> <volume>339</volume>: <fpage>141</fpage>–<lpage>146</lpage>. <ext-link xlink:type="simple" ext-link-type="doi" xlink:href="10.1016/j.crvi.2016.02.003">https://doi.org/10.1016/j.crvi.2016.02.003</ext-link></mixed-citation></ref></ref-list></tp:taxon-treatment>
