# Supplementary material for: A synopsis of the scorpion fauna of French Guiana, with description of four new species
Source: Zookeys. 2018 Jun 5;(764):27–90. doi: 10.3897/zookeys.764.25108 (PMC5997737; doi:10.3897/zookeys.764.25108)
Supplement: XML Treatment for Opisthacanthus heurtaultae [file zookeys.764.25108-treatment30.xml]

<!DOCTYPE tp:taxon-treatment
  PUBLIC "-//TaxonX//DTD Taxonomic Treatment Publishing DTD v0 20100105//EN" "tax-treatment-NSO.dtd">
<tp:taxon-treatment xmlns:tp="http://www.plazi.org/taxpub"><tp:treatment-meta><kwd-group><label>Taxon classification</label><kwd><named-content xmlns:xlink="http://www.w3.org/1999/xlink" content-type="kingdom">Animalia</named-content></kwd><kwd><named-content xmlns:xlink="http://www.w3.org/1999/xlink" content-type="order">Scorpiones</named-content></kwd><kwd><named-content xmlns:xlink="http://www.w3.org/1999/xlink" content-type="family">Hormuridae</named-content></kwd></kwd-group><mixed-citation publication-type="journal"><person-group><name><surname>Ythier</surname><given-names>Eric</given-names></name></person-group><article-title>A synopsis of the scorpion fauna of French Guiana, with description of four new species</article-title><source>Zookeys</source><day>5</day><month>6</month><year>2018</year><volume>2018</volume><issue>764</issue><fpage>27</fpage><lpage>90</lpage><pub-id pub-id-type="doi">10.3897/zookeys.764.25108</pub-id></mixed-citation></tp:treatment-meta><tp:nomenclature><tp:taxon-name>
                <tp:taxon-name-part taxon-name-part-type="genus" reg="Opisthacanthus">Opisthacanthus</tp:taxon-name-part>
                <tp:taxon-name-part taxon-name-part-type="species" reg="heurtaultae">heurtaultae</tp:taxon-name-part>
              </tp:taxon-name><tp:taxon-authority>Lourenço, 1980</tp:taxon-authority></tp:nomenclature><tp:treatment-sec sec-type="References" id="SECID0E24BI"><title>References.</title><p>
                <xref ref-type="bibr" rid="B14">Lourenço 1980</xref>, <xref ref-type="bibr" rid="B17">Lourenço 1983</xref>, <xref ref-type="bibr" rid="B7">Fet et al. 2000</xref>, <xref ref-type="bibr" rid="B43">Lourenço and Fé 2003</xref>, <xref ref-type="bibr" rid="B40">Lourenço 2017</xref>.</p></tp:treatment-sec><tp:treatment-sec sec-type="material" id="SECID0EV5BI"><title>Material.</title><p>Degrad Saramaca, surroundings of Kourou, forest patches of Degrad path, one male (holotype), <named-content xmlns:xlink="http://www.w3.org/1999/xlink" content-type="dwc:institutional_code" xlink:type="simple">MNHN</named-content>-RS-8085, mission M. Boulard &amp; P. Pompanon coll., 18/VIII/1975.</p></tp:treatment-sec><tp:treatment-sec sec-type="diagnosis" id="SECID0EA6BI"><title>Diagnosis.</title><p>Total length 63.9 mm for male holotype. General coloration reddish brown. Carapace dark brown with some lighter zones; ocular tubercle slightly darker. Tergites dark brown with some lighter zones in the middle of tergites. Sternites greyish yellow, the VII darker; pectines and genital operculum greyish yellow, lighter than the sternites. Metasomal segments dark reddish brown with some lighter zones forming reddish yellow spots. Vesicle yellowish, darker around the articulation with metasomal segment V; aculeus yellowish at the base and reddish at the tip. Chelicerae dark yellow with reddish fingers. Pedipalps reddish brown with some darker zones; fingers darker. Legs reddish brown with some lighter spots, yellowish. Carapace strongly emarginated, with moderate granulation. Tergites with moderate granulation, better marked posteriorly. Pectinal tooth count 11–10 in male. Sternites smooth; spiracles linear. Metasomal segments rounded, all carinae weakly marked; segment V with spinoid granulations ventrally. Telson elongate, without any carinae; aculeus quite short compared to vesicle. Pedipalp femur with five carinae, four well-marked and one vestigial, intercarinal space smooth; patella and chela with several big granules forming incomplete carinae; chela long and flattened, dorsal and ventral sides smooth and shiny, lateral sides with strong granulations; fingers smooth, movable finger with a basal lobe. Numerous reddish yellow setae on the body, pedipalps, legs, and vesicle.</p><fig id="F31" position="float" orientation="portrait"><label>Figure 31.</label><caption><p>Topographic map of French Guiana showing the distribution of species of the family <tp:taxon-name><tp:taxon-name-part taxon-name-part-type="family">Buthidae</tp:taxon-name-part></tp:taxon-name>.</p></caption><graphic xmlns:xlink="http://www.w3.org/1999/xlink" xlink:href="zookeys-764-027-g031.jpg" position="float" orientation="portrait" xlink:type="simple" id="oo_207922.jpg"/></fig><fig id="F32" position="float" orientation="portrait"><label>Figure 32.</label><caption><p>Topographic map of French Guiana showing the distribution of species of the families <tp:taxon-name><tp:taxon-name-part taxon-name-part-type="family">Chactidae</tp:taxon-name-part></tp:taxon-name> and <tp:taxon-name>Hormuridae</tp:taxon-name>.</p></caption><graphic xmlns:xlink="http://www.w3.org/1999/xlink" xlink:href="zookeys-764-027-g032.jpg" position="float" orientation="portrait" xlink:type="simple" id="oo_207923.jpg"/></fig></tp:treatment-sec><ref-list><ref id="B14"><mixed-citation xmlns:xlink="http://www.w3.org/1999/xlink" xlink:type="simple">
          <person-group><name name-style="western"><surname>Lourenço</surname><given-names>WR</given-names></name></person-group> (<year>1980</year>) <article-title>A proposito de duas novas espécies de <italic><tp:taxon-name><tp:taxon-name-part taxon-name-part-type="genus">Opisthacanthus</tp:taxon-name-part></tp:taxon-name></italic> para a régiao neotropical. <italic><tp:taxon-name><tp:taxon-name-part taxon-name-part-type="genus">Opisthacanthus</tp:taxon-name-part> <tp:taxon-name-part taxon-name-part-type="species">valerioi</tp:taxon-name-part></tp:taxon-name></italic> da « Isla del Coco », Costa Rica e <italic><tp:taxon-name><tp:taxon-name-part taxon-name-part-type="genus">Opisthacanthus</tp:taxon-name-part> <tp:taxon-name-part taxon-name-part-type="species">heurtaultae</tp:taxon-name-part></tp:taxon-name></italic> da Guiana francesa (<tp:taxon-name><tp:taxon-name-part taxon-name-part-type="family">Scorpionidae</tp:taxon-name-part></tp:taxon-name>).</article-title> <source>Revista Nordestina de Biologia</source> <volume>3</volume>(<issue>2</issue>): <fpage>179</fpage>–<lpage>194</lpage>.</mixed-citation></ref><ref id="B17"><mixed-citation xmlns:xlink="http://www.w3.org/1999/xlink" xlink:type="simple">
          <person-group><name name-style="western"><surname>Lourenço</surname><given-names>WR</given-names></name></person-group> (<year>1983</year>) La faune des scorpions de Guyane française. Bulletin du Muséum national d’Histoire naturelle, Paris, 4e sér. 5 (A3): 771–808.</mixed-citation></ref><ref id="B7"><mixed-citation xmlns:xlink="http://www.w3.org/1999/xlink" xlink:type="simple">
          <person-group><name name-style="western"><surname>Fet</surname><given-names>V</given-names></name><name name-style="western"><surname>Sissom</surname><given-names>WD</given-names></name><name name-style="western"><surname>Lowe</surname><given-names>G</given-names></name><name name-style="western"><surname>Braunwalder</surname><given-names>ME</given-names></name></person-group> (<year>2000</year>) <source>Catalog of the Scorpions of the World (1758–1998).</source> <publisher-name>New York</publisher-name>, <publisher-loc>New York Ento-mological Society</publisher-loc>, <size units="page">690 pp</size>.</mixed-citation></ref><ref id="B43"><mixed-citation xmlns:xlink="http://www.w3.org/1999/xlink" xlink:type="simple">
          <person-group><name name-style="western"><surname>Lourenço</surname><given-names>WR</given-names></name><name name-style="western"><surname>Fé</surname><given-names>NF</given-names></name></person-group> (<year>2003</year>) <article-title>Description of a new species of <italic><tp:taxon-name><tp:taxon-name-part taxon-name-part-type="genus">Opisthacanthus</tp:taxon-name-part></tp:taxon-name></italic> Peters (<tp:taxon-name><tp:taxon-name-part taxon-name-part-type="order">Scorpiones</tp:taxon-name-part></tp:taxon-name>, <tp:taxon-name><tp:taxon-name-part taxon-name-part-type="family">Liochelidae</tp:taxon-name-part></tp:taxon-name>) to Brazilian Amazonia.</article-title> <source>Revista Ibérica de Aracnología</source> <volume>7</volume>: <fpage>81</fpage>–<lpage>88</lpage>.</mixed-citation></ref><ref id="B40"><mixed-citation xmlns:xlink="http://www.w3.org/1999/xlink" xlink:type="simple">
          <person-group><name name-style="western"><surname>Lourenço</surname><given-names>WR</given-names></name></person-group> (<year>2017</year>) <article-title>Description of a new species of <italic><tp:taxon-name><tp:taxon-name-part taxon-name-part-type="genus">Opisthacanthus</tp:taxon-name-part></tp:taxon-name></italic> Peters (<tp:taxon-name><tp:taxon-name-part taxon-name-part-type="order">Scorpiones</tp:taxon-name-part></tp:taxon-name>: <tp:taxon-name>Hormuridae</tp:taxon-name>) from Suriname/Brazil border with some biogeographic considerations.</article-title> <source>Acta Biologica Paranaense Curitiba</source> <volume>46</volume>(<issue>1–2</issue>): <fpage>9</fpage>–<lpage>22</lpage>. <ext-link xlink:type="simple" ext-link-type="doi" xlink:href="10.5380/abpr.v46i0.50350">https://doi.org/10.5380/abpr.v46i0.50350</ext-link></mixed-citation></ref></ref-list></tp:taxon-treatment>
